# Supplementary material for: Relationships between Wheat Development, Soil Properties, and Rhizosphere Mycobiota
Source: Microorganisms. 2024 Jul 24;12(8):1516. doi: 10.3390/microorganisms12081516 (PMC11356171; doi:10.3390/microorganisms12081516)
Supplement: Supplementary file 1 [file microorganisms-12-01516-s001.zip]

Archive with 7 entries (6 files):
- microorganisms-3111124-supplementary/
- microorganisms-3111124-supplementary/FigureS1.jpg
- microorganisms-3111124-supplementary/FigureS2-mineralelement.jpg
- microorganisms-3111124-supplementary/FigureS3-rare otu.jpg
- microorganisms-3111124-supplementary/FigureS4-mantaltest.jpg
- microorganisms-3111124-supplementary/Table S1.xlsx
- microorganisms-3111124-supplementary/Table S2.xlsx
