# Supplementary material for: Relationships between Wheat Development, Soil Properties, and Rhizosphere Mycobiota
Source: Microorganisms. 2024 Jul 24;12(8):1516. doi: 10.3390/microorganisms12081516 (PMC11356171; doi:10.3390/microorganisms12081516)
Supplement: Supplementary file 1 [file microorganisms-12-01516-s001.zip › microorganisms-3111124-supplementary/Table S1.xlsx]

## Sheet: new otu tax
Table S1. Identified OTUs in all rhizosphere soil samples from this study.
OTU_ID	Kingdom	Phylum	Class	Order	Family	Genus	Species
OTU_1	Fungi	Ascomycota	Sordariomycetes	Hypocreales	Nectriaceae	unidentified	Nectriaceae_sp
OTU_2	Fungi	Ascomycota	Sordariomycetes	Hypocreales	Hypocreales_fam_Incertae_sedis	Acremonium	Acremonium_sclerotigenum
OTU_3	Fungi	Ascomycota	Dothideomycetes	Pleosporales	Pleosporaceae	Curvularia	Curvularia_sp
OTU_4	Fungi	Chytridiomycota	-	-	-	-	-
OTU_5	Fungi	-	-	-	-	-	-
OTU_6	Fungi	Ascomycota	Dothideomycetes	Pleosporales	Pleosporaceae	Alternaria	Alternaria_alternata
OTU_7	Fungi	Ascomycota	Sordariomycetes	Hypocreales	Clavicipitaceae	Metarhizium	Metarhizium_anisopliae
OTU_8	Fungi	Ascomycota	Sordariomycetes	Hypocreales	Cordycipitaceae	Beauveria	Beauveria_bassiana
OTU_9	Fungi	Ascomycota	Sordariomycetes	Hypocreales	Stachybotryaceae	Stachybotrys	Stachybotrys_chlorohalonata
OTU_10	Fungi	Ascomycota	Eurotiomycetes	Eurotiales	Aspergillaceae	Penicillium	Penicillium_granulatum
OTU_11	Fungi	Ascomycota	Dothideomycetes	Pleosporales	Didymellaceae	Didymella	Didymella_sp
OTU_12	Fungi	Ascomycota	Sordariomycetes	Hypocreales	Nectriaceae	Fusicolla	Fusicolla_aquaeductuum
OTU_13	Fungi	Ascomycota	Sordariomycetes	Glomerellales	Plectosphaerellaceae	Plectosphaerella	Plectosphaerella_sp
OTU_14	Fungi	Mortierellomycota	Mortierellomycetes	Mortierellales	unidentified_Mortierellales_sp	unidentified_Mortierellales_sp	Mortierellales_sp
OTU_15	Fungi	Chytridiomycota	Rhizophydiomycetes	Rhizophydiales	unidentified_Rhizophydiales_sp	unidentified_Rhizophydiales_sp	Rhizophydiales_sp
OTU_16	Fungi	Ascomycota	Sordariomycetes	Sordariales	Chaetomiaceae	Trichocladium	Trichocladium_griseum
OTU_17	Fungi	Mortierellomycota	Mortierellomycetes	Mortierellales	Mortierellaceae	Mortierella	Mortierella_clonocystis
OTU_18	Fungi	Mucoromycota	Mucoromycetes	Mucorales	Rhizopodaceae	Rhizopus	Rhizopus_stolonifer
OTU_19	Fungi	Ascomycota	Sordariomycetes	Hypocreales	Nectriaceae	Fusarium	Fusarium_sp
OTU_20	Fungi	Ascomycota	Sordariomycetes	Hypocreales	Nectriaceae	Fusarium	Fusarium_sp
OTU_21	Fungi	-	-	-	-	-	-
OTU_22	Fungi	Ascomycota	Sordariomycetes	Hypocreales	Nectriaceae	Fusarium	Fusarium_sp
OTU_23	Fungi	Ascomycota	Leotiomycetes	Thelebolales	Pseudeurotiaceae	Pseudogymnoascus	Pseudogymnoascus_pannorum
OTU_24	Fungi	Ascomycota	Sordariomycetes	Hypocreales	Nectriaceae	Fusarium	Fusarium_sp
OTU_25	Fungi	Ascomycota	unidentified_Ascomycota_sp	unidentified_Ascomycota_sp	unidentified_Ascomycota_sp	unidentified_Ascomycota_sp	Ascomycota_sp
OTU_26	Fungi	-	-	-	-	-	-
OTU_27	Fungi	Ascomycota	Sordariomycetes	Hypocreales	Nectriaceae	Dactylonectria	Dactylonectria_torresensis
OTU_28	Fungi	Ascomycota	Eurotiomycetes	Eurotiales	Aspergillaceae	Aspergillus	Aspergillus_sp
OTU_29	Fungi	Ascomycota	Sordariomycetes	Hypocreales	Nectriaceae	Fusarium	Fusarium_sp
OTU_30	Fungi	Ascomycota	Sordariomycetes	Sordariales	Lasiosphaeriaceae	Cladorrhinum	Cladorrhinum_sp
OTU_31	Fungi	Ascomycota	Sordariomycetes	Hypocreales	Bionectriaceae	Clonostachys	Clonostachys_rosea
OTU_32	Fungi	Chytridiomycota	Rhizophydiomycetes	Rhizophydiales	unidentified_Rhizophydiales_sp	unidentified_Rhizophydiales_sp	Rhizophydiales_sp
OTU_33	Fungi	Ascomycota	Sordariomycetes	Sordariales	Sordariales_fam_Incertae_sedis	Staphylotrichum	Staphylotrichum_coccosporum
OTU_34	Fungi	Ascomycota	Sordariomycetes	Hypocreales	Hypocreales_fam_Incertae_sedis	Sarocladium	Sarocladium_sp
OTU_35	Fungi	Ascomycota	Dothideomycetes	Capnodiales	Cladosporiaceae	Cladosporium	Cladosporium_sp
OTU_36	Fungi	Ascomycota	Dothideomycetes	Pleosporales	Pleosporaceae	Bipolaris	Bipolaris_sorokiniana
OTU_37	Fungi	Ascomycota	Sordariomycetes	Hypocreales	Nectriaceae	Fusarium	Fusarium_incarnatum
OTU_38	Fungi	Ascomycota	Sordariomycetes	Hypocreales	Nectriaceae	Volutella	Volutella_ciliata
OTU_39	Fungi	-	-	-	-	-	-
OTU_40	Fungi	Ascomycota	Sordariomycetes	Sordariales	Lasiosphaeriaceae	unidentified	Lasiosphaeriaceae_sp
OTU_41	Fungi	Basidiomycota	Agaricomycetes	Agaricales	Tricholomataceae	Dermoloma	Dermoloma_pseudocuneifolium
OTU_42	Fungi	Ascomycota	Sordariomycetes	Sordariales	Chaetomiaceae	unidentified	Chaetomiaceae_sp
OTU_43	Fungi	Ascomycota	Eurotiomycetes	Eurotiales	Trichocomaceae	Talaromyces	Talaromyces_flavus
OTU_44	Fungi	Ascomycota	Dothideomycetes	Pleosporales	Didymellaceae	Epicoccum	Epicoccum_sp
OTU_45	Fungi	Ascomycota	Sordariomycetes	Sordariales	Chaetomiaceae	Humicola	Humicola_sp
OTU_46	Fungi	-	-	-	-	-	-
OTU_47	Fungi	Ascomycota	Sordariomycetes	Sordariales	Chaetomiaceae	Collariella	Collariella_sp
OTU_48	Fungi	Aphelidiomycota	unidentified_Aphelidiomycota_sp	unidentified_Aphelidiomycota_sp	unidentified_Aphelidiomycota_sp	unidentified_Aphelidiomycota_sp	Aphelidiomycota_sp
OTU_49	Fungi	Ascomycota	Dothideomycetes	Pleosporales	Cucurbitariaceae	Pyrenochaetopsis	Pyrenochaetopsis_indica
OTU_50	Fungi	Blastocladiomycota	Blastocladiomycetes	Blastocladiales	Catenariaceae	Catenophlyctis	Catenophlyctis_variabilis
OTU_51	Fungi	Ascomycota	Saccharomycetes	Saccharomycetales	Pichiaceae	Pichia	Pichia_kluyveri
OTU_52	Fungi	-	-	-	-	-	-
OTU_53	Fungi	-	-	-	-	-	-
OTU_54	Fungi	-	-	-	-	-	-
OTU_55	Fungi	Ascomycota	Sordariomycetes	Sordariales	Lasiosphaeriaceae	Schizothecium	Schizothecium_sp
OTU_56	Fungi	Ascomycota	Sordariomycetes	Sordariales	Lasiosphaeriaceae	Apodus	Apodus_oryzae
OTU_57	Fungi	Mortierellomycota	Mortierellomycetes	Mortierellales	Mortierellaceae	Mortierella	Mortierella_alpina
OTU_58	Fungi	Ascomycota	Sordariomycetes	Hypocreales	Hypocreales_fam_Incertae_sedis	Stilbella	Stilbella_fimetaria
OTU_59	Fungi	Chytridiomycota	-	-	-	-	-
OTU_60	Fungi	Ascomycota	Dothideomycetes	Pleosporales	unidentified_Pleosporales_sp	unidentified_Pleosporales_sp	Pleosporales_sp
OTU_61	Fungi	-	-	-	-	-	-
OTU_62	Fungi	-	-	-	-	-	-
OTU_63	Fungi	-	-	-	-	-	-
OTU_64	Fungi	Ascomycota	Eurotiomycetes	Eurotiales	Aspergillaceae	Penicillium	Penicillium_oxalicum
OTU_65	Fungi	Chytridiomycota	-	-	-	-	-
OTU_66	Fungi	Basidiomycota	unidentified_Basidiomycota_sp	unidentified_Basidiomycota_sp	unidentified_Basidiomycota_sp	unidentified_Basidiomycota_sp	Basidiomycota_sp
OTU_67	Fungi	Ascomycota	Sordariomycetes	Hypocreales	unidentified_Hypocreales_sp	unidentified_Hypocreales_sp	Hypocreales_sp
OTU_68	Fungi	-	-	-	-	-	-
OTU_69	Fungi	Ascomycota	Sordariomycetes	Sordariales	unidentified_Sordariales_sp	unidentified_Sordariales_sp	Sordariales_sp
OTU_70	Fungi	Ascomycota	Sordariomycetes	Microascales	Microascaceae	Kernia	Kernia_pachypleura
OTU_71	Fungi	-	-	-	-	-	-
OTU_72	Fungi	Rozellomycota	unidentified_Rozellomycota_sp	unidentified_Rozellomycota_sp	unidentified_Rozellomycota_sp	unidentified_Rozellomycota_sp	Rozellomycota_sp
OTU_73	Fungi	-	-	-	-	-	-
OTU_74	Fungi	Ascomycota	Sordariomycetes	Sordariales	Chaetomiaceae	Chaetomium	Chaetomium_piluliferum
OTU_75	Fungi	Ascomycota	Sordariomycetes	Hypocreales	Nectriaceae	Fusicolla	Fusicolla_merismoides
OTU_76	Fungi	-	-	-	-	-	-
OTU_77	Fungi	-	-	-	-	-	-
OTU_78	Fungi	Ascomycota	Sordariomycetes	Sordariales	Lasiosphaeriaceae	Cercophora	Cercophora_coronata
OTU_79	Fungi	-	-	-	-	-	-
OTU_80	Fungi	Rozellomycota	unidentified_Rozellomycota_sp	unidentified_Rozellomycota_sp	unidentified_Rozellomycota_sp	unidentified_Rozellomycota_sp	Rozellomycota_sp
OTU_81	Fungi	Ascomycota	Sordariomycetes	Hypocreales	Hypocreaceae	Trichoderma	Trichoderma_asperellum
OTU_82	Fungi	Basidiomycota	Agaricomycetes	Geastrales	Geastraceae	Geastrum	Geastrum_triplex
OTU_83	Fungi	Mortierellomycota	Mortierellomycetes	Mortierellales	Mortierellaceae	Mortierella	Mortierella_sp
OTU_84	Fungi	Olpidiomycota	Olpidiomycetes	Olpidiales	Olpidiaceae	Olpidium	Olpidium_sp
OTU_85	Fungi	-	-	-	-	-	-
OTU_86	Fungi	Ascomycota	Dothideomycetes	Pleosporales	Cucurbitariaceae	Pyrenochaetopsis	Pyrenochaetopsis_sp
OTU_87	Fungi	Zoopagomycota	Zoopagomycetes	Zoopagales	Piptocephalidaceae	Syncephalis	Syncephalis_sp
OTU_88	Fungi	Ascomycota	Sordariomycetes	Sordariales	Sordariaceae	Gelasinospora	Gelasinospora_longispora
OTU_89	Fungi	-	-	-	-	-	-
OTU_90	-	-	-	-	-	-	-
OTU_91	Fungi	Basidiomycota	Agaricomycetes	Agaricales	Tricholomataceae	Mycena	Mycena_alexandri
OTU_92	Fungi	Zoopagomycota	unidentified_Zoopagomycota_sp	unidentified_Zoopagomycota_sp	unidentified_Zoopagomycota_sp	unidentified_Zoopagomycota_sp	Zoopagomycota_sp
OTU_93	Fungi	Ascomycota	Leotiomycetes	Helotiales	Helotiales_fam_Incertae_sedis	Cadophora	Cadophora_sp
OTU_94	Fungi	-	-	-	-	-	-
OTU_95	Fungi	-	-	-	-	-	-
OTU_96	Fungi	Chytridiomycota	-	-	-	-	-
OTU_97	Fungi	-	-	-	-	-	-
OTU_98	Fungi	-	-	-	-	-	-
OTU_99	Fungi	Mortierellomycota	Mortierellomycetes	Mortierellales	Mortierellaceae	Mortierella	Mortierella_globalpina
OTU_100	Fungi	Ascomycota	Sordariomycetes	Sordariales	Lasiosphaeriaceae	unidentified	Lasiosphaeriaceae_sp
OTU_101	-	-	-	-	-	-	-
OTU_102	Fungi	Ascomycota	Dothideomycetes	Pleosporales	Pleosporaceae	Exserohilum	Exserohilum_rostratum
OTU_103	Fungi	Ascomycota	Eurotiomycetes	Chaetothyriales	Herpotrichiellaceae	Phialophora	Phialophora_sp
OTU_104	Fungi	Chytridiomycota	Rhizophlyctidomycetes	Rhizophlyctidales	Rhizophlyctidaceae	Rhizophlyctis	Rhizophlyctis_sp
OTU_105	Fungi	Ascomycota	Sordariomycetes	Hypocreales	Bionectriaceae	Mycoarachis	Mycoarachis_inversa
OTU_106	Fungi	Ascomycota	Sordariomycetes	Sordariales	Lasiosphaeriaceae	unidentified	Lasiosphaeriaceae_sp
OTU_107	Fungi	Chytridiomycota	Lobulomycetes	Lobulomycetales	unidentified_Lobulomycetales_sp	unidentified_Lobulomycetales_sp	Lobulomycetales_sp
OTU_108	Fungi	-	-	-	-	-	-
OTU_109	Fungi	-	-	-	-	-	-
OTU_110	Fungi	Mortierellomycota	Mortierellomycetes	Mortierellales	Mortierellaceae	Mortierella	Mortierella_alpina
OTU_111	Fungi	Ascomycota	Sordariomycetes	Sordariales	Lasiosphaeriaceae	Podospora	Podospora_setosa
OTU_112	Fungi	-	-	-	-	-	-
OTU_113	Fungi	Ascomycota	Saccharomycetes	Saccharomycetales	Metschnikowiaceae	Clavispora	Clavispora_sp
OTU_114	Fungi	Ascomycota	Sordariomycetes	Sordariales	Chaetomiaceae	Acrophialophora	Acrophialophora_jodhpurensis
OTU_115	Fungi	-	-	-	-	-	-
OTU_116	Fungi	Ascomycota	Sordariomycetes	Sordariales	Lasiosphaeriaceae	unidentified	Lasiosphaeriaceae_sp
OTU_117	Fungi	Ascomycota	Sordariomycetes	Microascales	Halosphaeriaceae	Natantispora	Natantispora_unipolaris
OTU_118	Fungi	Ascomycota	Dothideomycetes	Pleosporales	Pleosporaceae	Alternaria	Alternaria_longissima
OTU_119	-	-	-	-	-	-	-
OTU_120	Fungi	Ascomycota	Sordariomycetes	Hypocreales	Stachybotryaceae	Stachybotrys	Stachybotrys_limonispora
OTU_121	Fungi	Chytridiomycota	Chytridiomycetes	unidentified_Chytridiomycetes_sp	unidentified_Chytridiomycetes_sp	unidentified_Chytridiomycetes_sp	Chytridiomycetes_sp
OTU_122	Fungi	Blastocladiomycota	Blastocladiomycetes	Blastocladiales	Catenariaceae	Catenophlyctis	Catenophlyctis_variabilis
OTU_123	Fungi	Rozellomycota	Rozellomycotina_cls_Incertae_sedis	Branch03	unidentified_Branch03_sp	unidentified_Branch03_sp	Branch03_sp
OTU_124	Fungi	Ascomycota	Sordariomycetes	Trichosphaeriales	Trichosphaeriaceae	Nigrospora	Nigrospora_sp
OTU_125	Fungi	Ascomycota	Eurotiomycetes	Eurotiales	Aspergillaceae	Penicillium	Penicillium_spinulosum
OTU_126	Fungi	Mortierellomycota	Mortierellomycetes	Mortierellales	Mortierellaceae	Mortierella	Mortierella_alpina
OTU_127	Fungi	Ascomycota	Pezizomycetes	Pezizales	Ascodesmidaceae	Cephaliophora	Cephaliophora_sp
OTU_128	Fungi	Glomeromycota	unidentified_Glomeromycotina	unidentified_Glomeromycotina	unidentified_Glomeromycotina	unidentified_Glomeromycotina	Glomeromycotina
OTU_129	Fungi	-	-	-	-	-	-
OTU_130	Fungi	Basidiomycota	Tremellomycetes	Tremellales	Trimorphomycetaceae	unidentified	Trimorphomycetaceae_sp
OTU_131	Fungi	-	-	-	-	-	-
OTU_132	Fungi	-	-	-	-	-	-
OTU_133	Fungi	-	-	-	-	-	-
OTU_134	Fungi	-	-	-	-	-	-
OTU_135	Fungi	-	-	-	-	-	-
OTU_136	Fungi	-	-	-	-	-	-
OTU_137	Fungi	-	-	-	-	-	-
OTU_138	Fungi	Mortierellomycota	Mortierellomycetes	Mortierellales	Mortierellaceae	Mortierella	Mortierella_sp
OTU_139	Fungi	-	-	-	-	-	-
OTU_140	Fungi	Ascomycota	Dothideomycetes	Pleosporales	Periconiaceae	Periconia	Periconia_circinata
OTU_141	-	-	-	-	-	-	-
OTU_142	Fungi	Chytridiomycota	Rhizophydiomycetes	Rhizophydiales	Rhizophydiaceae	Rhizophydium	Rhizophydium_globosum
OTU_143	Fungi	Ascomycota	Sordariomycetes	Xylariales	Hyponectriaceae	Monographella	Monographella_nivalis
OTU_144	Fungi	Ascomycota	Sordariomycetes	Sordariales	Chaetomiaceae	Dichotomopilus	Dichotomopilus_sp
OTU_145	-	-	-	-	-	-	-
OTU_146	Fungi	Zoopagomycota	unidentified_Zoopagomycota_sp	unidentified_Zoopagomycota_sp	unidentified_Zoopagomycota_sp	unidentified_Zoopagomycota_sp	Zoopagomycota_sp
OTU_147	Fungi	Ascomycota	Leotiomycetes	Helotiales	Myxotrichaceae	Oidiodendron	Oidiodendron_cereale
OTU_148	Fungi	Basidiomycota	Agaricomycetes	Agaricales	Psathyrellaceae	Coprinopsis	Coprinopsis_pachyderma
OTU_149	Fungi	Ascomycota	Sordariomycetes	Melanosporales	Ceratostomataceae	Microthecium	Microthecium_sp
OTU_150	Fungi	-	-	-	-	-	-
OTU_151	Fungi	Ascomycota	Sordariomycetes	Sordariales	unidentified_Sordariales_sp	unidentified_Sordariales_sp	Sordariales_sp
OTU_152	-	-	-	-	-	-	-
OTU_153	Fungi	-	-	-	-	-	-
OTU_154	Fungi	Ascomycota	Eurotiomycetes	Eurotiales	Aspergillaceae	Aspergillus	Aspergillus_aculeatus
OTU_155	Fungi	-	-	-	-	-	-
OTU_156	Fungi	-	-	-	-	-	-
OTU_157	Fungi	-	-	-	-	-	-
OTU_158	Fungi	-	-	-	-	-	-
OTU_159	Fungi	Ascomycota	Sordariomycetes	Hypocreales	Hypocreales_fam_Incertae_sedis	Olpitrichum	Olpitrichum_sp
OTU_160	Fungi	Ascomycota	Eurotiomycetes	Eurotiales	Aspergillaceae	Penicillium	Penicillium_macrosclerotiorum
OTU_161	Fungi	Ascomycota	Sordariomycetes	Sordariales	Lasiosphaeriaceae	unidentified	Lasiosphaeriaceae_sp
OTU_162	Fungi	Rozellomycota	unidentified_Rozellomycota_sp	unidentified_Rozellomycota_sp	unidentified_Rozellomycota_sp	unidentified_Rozellomycota_sp	Rozellomycota_sp
OTU_163	-	-	-	-	-	-	-
OTU_164	Fungi	Ascomycota	Leotiomycetes	Thelebolales	Pseudeurotiaceae	Pseudogymnoascus	Pseudogymnoascus_sp
OTU_165	Fungi	Ascomycota	Sordariomycetes	Sordariales	Chaetomiaceae	Chaetomium	Chaetomium_globosum
OTU_166	Fungi	Ascomycota	Sordariomycetes	Hypocreales	Hypocreales_fam_Incertae_sedis	Acremonium	Acremonium_rutilum
OTU_167	Fungi	Basidiomycota	Agaricomycetes	Agaricales	Bolbitiaceae	Conocybe	Conocybe_rickenii
OTU_168	Fungi	Basidiomycota	Tremellomycetes	Filobasidiales	Filobasidiaceae	Filobasidium	Filobasidium_magnum
OTU_169	Fungi	Chytridiomycota	-	-	-	-	-
OTU_170	Fungi	Ascomycota	unidentified_Ascomycota_sp	unidentified_Ascomycota_sp	unidentified_Ascomycota_sp	unidentified_Ascomycota_sp	Ascomycota_sp
OTU_171	Fungi	Ascomycota	Sordariomycetes	Sordariales	Chaetomiaceae	Humicola	Humicola_sp
OTU_172	-	-	-	-	-	-	-
OTU_173	-	-	-	-	-	-	-
OTU_174	-	-	-	-	-	-	-
OTU_175	Fungi	-	-	-	-	-	-
OTU_176	Fungi	Ascomycota	Sordariomycetes	Hypocreales	Hypocreaceae	Trichoderma	Trichoderma_sp
OTU_177	Fungi	Mortierellomycota	Mortierellomycetes	Mortierellales	Mortierellaceae	Mortierella	Mortierella_sp
OTU_178	Fungi	-	-	-	-	-	-
OTU_179	Fungi	Ascomycota	Sordariomycetes	Hypocreales	unidentified_Hypocreales_sp	unidentified_Hypocreales_sp	Hypocreales_sp
OTU_180	Fungi	Ascomycota	Saccharomycetes	Saccharomycetales	Pichiaceae	Pichia	Pichia_fermentans
OTU_181	Fungi	-	-	-	-	-	-
OTU_182	Fungi	Basidiomycota	Agaricomycetes	Cantharellales	Ceratobasidiaceae	Thanatephorus	Thanatephorus_cucumeris
OTU_183	-	-	-	-	-	-	-
OTU_184	Fungi	Chytridiomycota	Spizellomycetes	Spizellomycetales	unidentified_Spizellomycetales_sp	unidentified_Spizellomycetales_sp	Spizellomycetales_sp
OTU_185	Fungi	Ascomycota	Sordariomycetes	Xylariales	Sporocadaceae	unidentified	Sporocadaceae_sp
OTU_186	Fungi	-	-	-	-	-	-
OTU_187	Fungi	Ascomycota	Pezizomycotina_cls_Incertae_sedis	Pezizomycotina_ord_Incertae_sedis	Pezizomycotina_fam_Incertae_sedis	Badarisama	Badarisama_sojae
OTU_188	Fungi	Chytridiomycota	-	-	-	-	-
OTU_189	Fungi	Basidiomycota	Agaricomycetes	Hymenochaetales	Rickenellaceae	Rickenella	Rickenella_fibula
OTU_190	Fungi	-	-	-	-	-	-
OTU_191	Fungi	Basidiomycota	Agaricomycetes	Agaricales	Psathyrellaceae	Coprinellus	Coprinellus_velatopruinatus
OTU_192	Fungi	-	-	-	-	-	-
OTU_193	Fungi	-	-	-	-	-	-
OTU_194	Fungi	Ascomycota	Eurotiomycetes	Onygenales	Gymnoascaceae	Leucothecium	Leucothecium_emdenii
OTU_195	-	-	-	-	-	-	-
OTU_196	Fungi	Ascomycota	Sordariomycetes	Glomerellales	Glomerellaceae	Colletotrichum	Colletotrichum_gloeosporioides
OTU_197	Fungi	Chytridiomycota	-	-	-	-	-
OTU_198	-	-	-	-	-	-	-
OTU_199	Fungi	Chytridiomycota	Rhizophlyctidomycetes	Rhizophlyctidales	Rhizophlyctidaceae	Rhizophlyctis	Rhizophlyctis_rosea
OTU_200	Fungi	Ascomycota	Dothideomycetes	Pleosporales	Pleosporaceae	Stemphylium	Stemphylium_solani
OTU_201	Fungi	Ascomycota	Dothideomycetes	Pleosporales	Phaeosphaeriaceae	Phaeosphaeria	Phaeosphaeria_microscopica
OTU_202	Fungi	Basidiomycota	Cystobasidiomycetes	Cystobasidiales	Cystobasidiaceae	Occultifur	Occultifur_sp
OTU_203	Fungi	Ascomycota	Eurotiomycetes	Eurotiales	Aspergillaceae	Aspergillus	Aspergillus_sydowii
OTU_204	Fungi	Mortierellomycota	unidentified_Mortierellomycotina	unidentified_Mortierellomycotina	unidentified_Mortierellomycotina	unidentified_Mortierellomycotina	Mortierellomycotina
OTU_205	Fungi	-	-	-	-	-	-
OTU_206	Fungi	Ascomycota	Dothideomycetes	Tubeufiales	Tubeufiaceae	Titaea	Titaea_maxilliformis
OTU_207	Fungi	Ascomycota	Sordariomycetes	Hypocreales	Cordycipitaceae	Beauveria	Beauveria_sp
OTU_208	Fungi	Ascomycota	Saccharomycetes	Saccharomycetales	Pichiaceae	Pichia	Pichia_mandshurica
OTU_209	Fungi	Ascomycota	Sordariomycetes	Magnaporthales	Magnaporthaceae	Gaeumannomyces	Gaeumannomyces_radicicola
OTU_210	Fungi	Ascomycota	Sordariomycetes	unidentified_Sordariomycetes_sp	unidentified_Sordariomycetes_sp	unidentified_Sordariomycetes_sp	Sordariomycetes_sp
OTU_211	Fungi	Mortierellomycota	Mortierellomycetes	Mortierellales	Mortierellaceae	Mortierella	Mortierella_globalpina
OTU_212	Fungi	Basidiomycota	Agaricomycetes	Atheliales	Atheliaceae	Piloderma	Piloderma_sp
OTU_213	Fungi	Ascomycota	Dothideomycetes	Pleosporales	unidentified_Pleosporales_sp	unidentified_Pleosporales_sp	Pleosporales_sp
OTU_214	Fungi	Mortierellomycota	Mortierellomycetes	Mortierellales	Mortierellaceae	Mortierella	Mortierella_sp
OTU_215	Fungi	Mucoromycota	Mucoromycetes	Mucorales	Mucoraceae	Actinomucor	Actinomucor_elegans
OTU_216	Fungi	Ascomycota	Sordariomycetes	Sordariales	Lasiosphaeriaceae	unidentified	Lasiosphaeriaceae_sp
OTU_217	Fungi	-	-	-	-	-	-
OTU_218	Fungi	Basidiomycota	Tremellomycetes	Tremellales	Bulleribasidiaceae	Hannaella	Hannaella_sinensis
OTU_219	Fungi	-	-	-	-	-	-
OTU_220	-	-	-	-	-	-	-
OTU_221	-	-	-	-	-	-	-
OTU_222	Fungi	-	-	-	-	-	-
OTU_223	Fungi	Chytridiomycota	-	-	-	-	-
OTU_224	Fungi	Ascomycota	Dothideomycetes	Pleosporales	Didymosphaeriaceae	Paraphaeosphaeria	Paraphaeosphaeria_sporulosa
OTU_225	Fungi	-	-	-	-	-	-
OTU_226	Fungi	-	-	-	-	-	-
OTU_227	Fungi	Basidiomycota	Ustilaginomycetes	Ustilaginales	Ustilaginaceae	Dirkmeia	Dirkmeia_sp
OTU_228	Fungi	Ascomycota	Saccharomycetes	Saccharomycetales	Debaryomycetaceae	Kurtzmaniella	Kurtzmaniella_sp
OTU_229	Fungi	-	-	-	-	-	-
OTU_230	Fungi	Zoopagomycota	unidentified_Zoopagomycota_sp	unidentified_Zoopagomycota_sp	unidentified_Zoopagomycota_sp	unidentified_Zoopagomycota_sp	Zoopagomycota_sp
OTU_231	Fungi	-	-	-	-	-	-
OTU_232	Fungi	-	-	-	-	-	-
OTU_233	Fungi	Ascomycota	Sordariomycetes	Ophiostomatales	Ophiostomataceae	Graphilbum	Graphilbum_pleomorphum
OTU_234	Fungi	Ascomycota	Eurotiomycetes	Chaetothyriales	Cyphellophoraceae	Cyphellophora	Cyphellophora_fusarioides
OTU_235	Fungi	Basidiomycota	Tremellomycetes	Cystofilobasidiales	Mrakiaceae	Tausonia	Tausonia_pullulans
OTU_236	Fungi	-	-	-	-	-	-
OTU_237	Fungi	Ascomycota	Sordariomycetes	Hypocreales	unidentified_Hypocreales_sp	unidentified_Hypocreales_sp	Hypocreales_sp
OTU_238	Fungi	Ascomycota	Sordariomycetes	Sordariales	Sordariales_fam_Incertae_sedis	Staphylotrichum	Staphylotrichum_coccosporum
OTU_239	-	-	-	-	-	-	-
OTU_240	Fungi	Ascomycota	Eurotiomycetes	Eurotiales	Aspergillaceae	Penicillium	Penicillium_paneum
OTU_241	Fungi	Ascomycota	Saccharomycetes	Saccharomycetales	Pichiaceae	Pichia	Pichia_sp
OTU_242	Fungi	-	-	-	-	-	-
OTU_243	Fungi	Chytridiomycota	Spizellomycetes	Spizellomycetales	unidentified_Spizellomycetales_sp	unidentified_Spizellomycetales_sp	Spizellomycetales_sp
OTU_244	Fungi	Ascomycota	Sordariomycetes	Hypocreales	Hypocreales_fam_Incertae_sedis	Emericellopsis	Emericellopsis_maritima
OTU_245	-	-	-	-	-	-	-
OTU_246	Fungi	-	-	-	-	-	-
OTU_247	Fungi	-	-	-	-	-	-
OTU_248	Fungi	Ascomycota	Sordariomycetes	Hypocreales	Stachybotryaceae	Myrothecium	Myrothecium_sp
OTU_249	Fungi	Ascomycota	Sordariomycetes	Microascales	Microascales_fam_Incertae_sedis	Wardomyces	Wardomyces_inflatus
OTU_250	Fungi	Basidiomycota	Agaricomycetes	Sebacinales	unidentified_Sebacinales_sp	unidentified_Sebacinales_sp	Sebacinales_sp
OTU_251	Fungi	Ascomycota	Sordariomycetes	Hypocreales	Hypocreales_fam_Incertae_sedis	Acremonium	Acremonium_persicinum
OTU_252	Fungi	Chytridiomycota	Cladochytriomycetes	Cladochytriales	Nowakowskiellaceae	Nowakowskiella	Nowakowskiella_multispora
OTU_253	-	-	-	-	-	-	-
OTU_254	Fungi	Basidiomycota	Microbotryomycetes	Sporidiobolales	Sporidiobolaceae	Sporobolomyces	Sporobolomyces_sp
OTU_255	Fungi	Zoopagomycota	Zoopagomycetes	Zoopagales	Piptocephalidaceae	Syncephalis	Syncephalis_sp
OTU_256	Fungi	-	-	-	-	-	-
OTU_257	-	-	-	-	-	-	-
OTU_258	Fungi	-	-	-	-	-	-
OTU_259	Fungi	-	-	-	-	-	-
OTU_260	Fungi	-	-	-	-	-	-
OTU_261	-	-	-	-	-	-	-
OTU_262	Fungi	Ascomycota	Eurotiomycetes	Eurotiales	Aspergillaceae	Penicillium	Penicillium_sp
OTU_263	Fungi	Ascomycota	unidentified_Ascomycota_sp	unidentified_Ascomycota_sp	unidentified_Ascomycota_sp	unidentified_Ascomycota_sp	Ascomycota_sp
OTU_264	Fungi	Ascomycota	Dothideomycetes	Pleosporales	Torulaceae	Torula	Torula_sp
OTU_265	Fungi	Ascomycota	Sordariomycetes	Microascales	Microascaceae	Acaulium	Acaulium_caviariforme
OTU_266	Fungi	Ascomycota	Sordariomycetes	Hypocreales	Hypocreales_fam_Incertae_sedis	Sarocladium	Sarocladium_sp
OTU_267	-	-	-	-	-	-	-
OTU_268	Fungi	Ascomycota	Eurotiomycetes	Onygenales	Onygenaceae	unidentified	Onygenaceae_sp
OTU_269	Fungi	-	-	-	-	-	-
OTU_270	Fungi	Ascomycota	Sordariomycetes	Sordariales	Chaetomiaceae	Zopfiella	Zopfiella_sp
OTU_271	Fungi	Basidiomycota	Agaricomycetes	Agaricales	Tricholomataceae	Lichenomphalia	Lichenomphalia_lobata
OTU_272	Fungi	Ascomycota	Eurotiomycetes	Eurotiales	Trichocomaceae	Talaromyces	Talaromyces_sp
OTU_273	-	-	-	-	-	-	-
OTU_274	Fungi	Ascomycota	Pezizomycetes	Pezizales	Pezizaceae	Iodophanus	Iodophanus_testaceus
OTU_275	Fungi	Ascomycota	Sordariomycetes	Microascales	Microascaceae	Acaulium	Acaulium_acremonium
OTU_276	Fungi	Ascomycota	Sordariomycetes	Hypocreales	unidentified_Hypocreales_sp	unidentified_Hypocreales_sp	Hypocreales_sp
OTU_277	Fungi	Basidiomycota	Tremellomycetes	Tremellales	Rhynchogastremataceae	Papiliotrema	Papiliotrema_flavescens
OTU_278	Fungi	-	-	-	-	-	-
OTU_279	Fungi	Ascomycota	Sordariomycetes	Sordariales	Lasiosphaeriaceae	Apiosordaria	Apiosordaria_effusa
OTU_280	Fungi	Chytridiomycota	-	-	-	-	-
OTU_281	Fungi	Basidiomycota	Agaricomycetes	Auriculariales	unidentified_Auriculariales_sp	unidentified_Auriculariales_sp	Auriculariales_sp
OTU_282	Fungi	Chytridiomycota	Spizellomycetes	Spizellomycetales	Powellomycetaceae	unidentified	Powellomycetaceae_sp
OTU_283	Fungi	Ascomycota	Saccharomycetes	Saccharomycetales	Saccharomycetales_fam_Incertae_sedis	Starmerella	Starmerella_sp
OTU_284	Fungi	Ascomycota	Dothideomycetes	Pleosporales	unidentified_Pleosporales_sp	unidentified_Pleosporales_sp	Pleosporales_sp
OTU_285	Fungi	-	-	-	-	-	-
OTU_286	Fungi	-	-	-	-	-	-
OTU_287	-	-	-	-	-	-	-
OTU_288	Fungi	Mortierellomycota	Mortierellomycetes	Mortierellales	Mortierellaceae	Mortierella	Mortierella_sp
OTU_289	Fungi	-	-	-	-	-	-
OTU_290	Fungi	Ascomycota	Sordariomycetes	Sordariales	Sordariales_fam_Incertae_sedis	Papulaspora	Papulaspora_sp
OTU_291	Fungi	Basidiomycota	Agaricomycetes	Russulales	Russulaceae	Russula	Russula_sp
OTU_292	Fungi	-	-	-	-	-	-
OTU_293	Fungi	Basidiomycota	Agaricomycetes	Geastrales	Geastraceae	Geastrum	Geastrum_lageniforme
OTU_294	Fungi	Ascomycota	Dothideomycetes	Pleosporales	Massariaceae	Massaria	Massaria_inquinans
OTU_295	Fungi	Ascomycota	Saccharomycetes	Saccharomycetales	Saccharomycopsidaceae	Saccharomycopsis	Saccharomycopsis_fibuligera
OTU_296	Fungi	-	-	-	-	-	-
OTU_297	Fungi	Ascomycota	Sordariomycetes	Hypocreales	unidentified_Hypocreales_sp	unidentified_Hypocreales_sp	Hypocreales_sp
OTU_298	Fungi	-	-	-	-	-	-
OTU_299	Fungi	Ascomycota	Dothideomycetes	Pleosporales	unidentified_Pleosporales_sp	unidentified_Pleosporales_sp	Pleosporales_sp
OTU_300	Fungi	-	-	-	-	-	-
OTU_301	Fungi	Basidiomycota	Tremellomycetes	Tremellales	Bulleribasidiaceae	Hannaella	Hannaella_oryzae
OTU_302	Fungi	Ascomycota	Sordariomycetes	Sordariales	Lasiosphaeriaceae	unidentified	Lasiosphaeriaceae_sp
OTU_303	Fungi	Ascomycota	Sordariomycetes	Magnaporthales	Magnaporthaceae	Gaeumannomyces	Gaeumannomyces_australiensis
OTU_304	Fungi	-	-	-	-	-	-
OTU_305	Fungi	-	-	-	-	-	-
OTU_306	Fungi	Ascomycota	Sordariomycetes	Hypocreales	Hypocreales_fam_Incertae_sedis	Fusariella	Fusariella_sp
OTU_307	Fungi	Chytridiomycota	Chytridiomycetes	unidentified_Chytridiomycetes_sp	unidentified_Chytridiomycetes_sp	unidentified_Chytridiomycetes_sp	Chytridiomycetes_sp
OTU_308	Fungi	Ascomycota	Sordariomycetes	Microascales	Microascaceae	Microascus	Microascus_brevicaulis
OTU_309	Fungi	Basidiobolomycota	Basidiobolomycetes	Basidiobolales	Basidiobolaceae	Basidiobolus	Basidiobolus_ranarum
OTU_310	Fungi	Ascomycota	Sordariomycetes	Glomerellales	Glomerellaceae	Colletotrichum	Colletotrichum_higginsianum
OTU_311	Fungi	Ascomycota	Sordariomycetes	Coniochaetales	unidentified_Coniochaetales_sp	unidentified_Coniochaetales_sp	Coniochaetales_sp
OTU_312	Fungi	Ascomycota	Sordariomycetes	Hypocreales	Nectriaceae	Fusarium	Fusarium_sp
OTU_313	Fungi	Ascomycota	Leotiomycetes	Erysiphales	Erysiphaceae	Blumeria	Blumeria_sp
OTU_314	Fungi	Ascomycota	Eurotiomycetes	Eurotiales	Aspergillaceae	Aspergillus	Aspergillus_clavatus
OTU_315	Fungi	Ascomycota	Laboulbeniomycetes	Pyxidiophorales	Pyxidiophoraceae	Pyxidiophora	Pyxidiophora_arvernensis
OTU_316	Fungi	Ascomycota	Sordariomycetes	Hypocreales	Hypocreales_fam_Incertae_sedis	Olpitrichum	Olpitrichum_sp
OTU_317	Fungi	-	-	-	-	-	-
OTU_318	Fungi	-	-	-	-	-	-
OTU_319	-	-	-	-	-	-	-
OTU_320	Fungi	-	-	-	-	-	-
OTU_321	Fungi	Ascomycota	Sordariomycetes	Melanosporales	Ceratostomataceae	Harzia	Harzia_sp
OTU_322	Fungi	-	-	-	-	-	-
OTU_323	Fungi	Chytridiomycota	Spizellomycetes	Spizellomycetales	Spizellomycetaceae	Spizellomyces	Spizellomyces_pseudodichotomus
OTU_324	Fungi	-	-	-	-	-	-
OTU_325	Fungi	Ascomycota	Sordariomycetes	Microascales	Microascaceae	Cephalotrichum	Cephalotrichum_stemonitis
OTU_326	-	-	-	-	-	-	-
OTU_327	Fungi	Glomeromycota	Glomeromycetes	Glomerales	Claroideoglomeraceae	Claroideoglomus	Claroideoglomus_drummondii
OTU_328	Fungi	-	-	-	-	-	-
OTU_329	Fungi	Basidiomycota	Agaricomycetes	Agaricales	Marasmiaceae	Marasmius	Marasmius_sp
OTU_330	-	-	-	-	-	-	-
OTU_331	Fungi	-	-	-	-	-	-
OTU_332	Fungi	Ascomycota	Pezizomycetes	Pezizales	Ascodesmidaceae	Cephaliophora	Cephaliophora_sp
OTU_333	Fungi	Ascomycota	Saccharomycetes	Saccharomycetales	Phaffomycetaceae	Wickerhamomyces	Wickerhamomyces_anomalus
OTU_334	Fungi	Ascomycota	Dothideomycetes	Pleosporales	Pleosporaceae	Alternaria	Alternaria_chlamydospora
OTU_335	Fungi	Mortierellomycota	Mortierellomycetes	Mortierellales	Mortierellaceae	Mortierella	Mortierella_polycephala
OTU_336	Fungi	Ascomycota	Sordariomycetes	Sordariales	Lasiosphaeriaceae	Cladorrhinum	Cladorrhinum_sp
OTU_337	Fungi	Ascomycota	Sordariomycetes	Hypocreales	Hypocreales_fam_Incertae_sedis	Sarocladium	Sarocladium_terricola
OTU_338	Fungi	-	-	-	-	-	-
OTU_339	Fungi	Ascomycota	Sordariomycetes	Myrmecridiales	Myrmecridiaceae	Myrmecridium	Myrmecridium_thailandicum
OTU_340	Fungi	Ascomycota	Sordariomycetes	Magnaporthales	Magnaporthaceae	Magnaporthiopsis	Magnaporthiopsis_sp
OTU_341	Fungi	Ascomycota	Sordariomycetes	Sordariales	Sordariales_fam_Incertae_sedis	Papulaspora	Papulaspora_sp
OTU_342	Fungi	Ascomycota	Sordariomycetes	Hypocreales	Nectriaceae	Gibberella	Gibberella_acuminata
OTU_343	Fungi	Ascomycota	Sordariomycetes	Hypocreales	Nectriaceae	Cylindrocarpon	Cylindrocarpon_sp
OTU_344	Fungi	Mucoromycota	Mucoromycetes	Mucorales	Mucoraceae	Mucor	Mucor_circinelloides
OTU_345	Fungi	Chytridiomycota	Cladochytriomycetes	Cladochytriales	Nowakowskiellaceae	Nowakowskiella	Nowakowskiella_multispora
OTU_346	Fungi	Ascomycota	Saccharomycetes	Saccharomycetales	Saccharomycetales_fam_Incertae_sedis	Diutina	Diutina_catenulata
OTU_347	Fungi	Basidiomycota	Agaricomycetes	Polyporales	Polyporaceae	Coriolopsis	Coriolopsis_caperata
OTU_348	Fungi	Ascomycota	Sordariomycetes	Hypocreales	unidentified_Hypocreales_sp	unidentified_Hypocreales_sp	Hypocreales_sp
OTU_349	Fungi	Basidiomycota	Microbotryomycetes	Sporidiobolales	Sporidiobolaceae	Rhodotorula	Rhodotorula_sp
OTU_350	Fungi	-	-	-	-	-	-
OTU_351	Fungi	Ascomycota	Sordariomycetes	Hypocreales	Hypocreales_fam_Incertae_sedis	Sarocladium	Sarocladium_kiliense
OTU_352	Fungi	Basidiomycota	Microbotryomycetes	Microbotryomycetes_ord_Incertae_sedis	Chrysozymaceae	Sampaiozyma	Sampaiozyma_ingeniosa
OTU_353	-	-	-	-	-	-	-
OTU_354	Fungi	Ascomycota	Leotiomycetes	Helotiales	Helotiales_fam_Incertae_sedis	Cadophora	Cadophora_luteo-olivacea
OTU_355	Fungi	-	-	-	-	-	-
OTU_356	-	-	-	-	-	-	-
OTU_357	Fungi	-	-	-	-	-	-
OTU_358	Fungi	-	-	-	-	-	-
OTU_359	-	-	-	-	-	-	-
OTU_360	Fungi	Ascomycota	Sordariomycetes	unidentified_Sordariomycetes_sp	unidentified_Sordariomycetes_sp	unidentified_Sordariomycetes_sp	Sordariomycetes_sp
OTU_361	Fungi	Ascomycota	Dothideomycetes	Pleosporales	Phaeosphaeriaceae	Setophaeosphaeria	Setophaeosphaeria_citricola
OTU_362	Fungi	Mortierellomycota	Mortierellomycetes	Mortierellales	Mortierellaceae	Mortierella	Mortierella_clonocystis
OTU_363	Fungi	Ascomycota	Sordariomycetes	Magnaporthales	Magnaporthaceae	Magnaporthiopsis	Magnaporthiopsis_panicorum
OTU_364	Fungi	-	-	-	-	-	-
OTU_365	Fungi	-	-	-	-	-	-
OTU_366	-	-	-	-	-	-	-
OTU_367	Fungi	Basidiomycota	Tremellomycetes	Tremellales	Bulleribasidiaceae	Dioszegia	Dioszegia_zsoltii
OTU_368	-	-	-	-	-	-	-
OTU_369	Fungi	-	-	-	-	-	-
OTU_370	Fungi	Basidiomycota	Agaricomycetes	Agaricales	Psathyrellaceae	Coprinellus	Coprinellus_callinus
OTU_371	-	-	-	-	-	-	-
OTU_372	Fungi	Basidiomycota	Agaricomycetes	Cantharellales	Clavulinaceae	Clavulina	Clavulina_sp
OTU_373	Fungi	Ascomycota	Sordariomycetes	Hypocreales	Bionectriaceae	Clonostachys	Clonostachys_sp
OTU_374	-	-	-	-	-	-	-
OTU_375	Fungi	Mortierellomycota	unidentified_Mortierellomycota_sp	unidentified_Mortierellomycota_sp	unidentified_Mortierellomycota_sp	unidentified_Mortierellomycota_sp	Mortierellomycota_sp
OTU_376	Fungi	Zoopagomycota	Zoopagomycetes	Zoopagales	Zoopagaceae	Stylopage	Stylopage_sp
OTU_377	-	-	-	-	-	-	-
OTU_378	Fungi	Ascomycota	Sordariomycetes	Sordariales	Lasiosphaeriaceae	unidentified	Lasiosphaeriaceae_sp
OTU_379	Fungi	Glomeromycota	Paraglomeromycetes	Paraglomerales	Paraglomeraceae	Paraglomus	Paraglomus_laccatum
OTU_380	-	-	-	-	-	-	-
OTU_381	Fungi	Ascomycota	Saccharomycetes	Saccharomycetales	Saccharomycetales_fam_Incertae_sedis	Candida	Candida_anutae
OTU_382	Fungi	Ascomycota	Sordariomycetes	Hypocreales	Hypocreaceae	Monocillium	Monocillium_griseo-ochraceum
OTU_383	-	-	-	-	-	-	-
OTU_384	Fungi	-	-	-	-	-	-
OTU_385	Fungi	Ascomycota	Sordariomycetes	Hypocreales	Nectriaceae	Cylindrocarpon	Cylindrocarpon_sp
OTU_386	Fungi	-	-	-	-	-	-
OTU_387	Fungi	Chytridiomycota	Chytridiomycetes	Chytridiales	Chytridiaceae	Polyphlyctis	Polyphlyctis_unispina
OTU_388	Fungi	Ascomycota	Sordariomycetes	Hypocreales	unidentified_Hypocreales_sp	unidentified_Hypocreales_sp	Hypocreales_sp
OTU_389	Fungi	-	-	-	-	-	-
OTU_390	Fungi	-	-	-	-	-	-
OTU_391	Fungi	Ascomycota	Sordariomycetes	Hypocreales	Stachybotryaceae	Achroiostachys	Achroiostachys_humicola
OTU_392	Fungi	-	-	-	-	-	-
OTU_393	Fungi	Ascomycota	Dothideomycetes	Pleosporales	Pleosporales_fam_Incertae_sedis	Dokmaia	Dokmaia_sp
OTU_394	Fungi	Ascomycota	Sordariomycetes	Hypocreales	unidentified_Hypocreales_sp	unidentified_Hypocreales_sp	Hypocreales_sp
OTU_395	Fungi	-	-	-	-	-	-
OTU_396	Fungi	-	-	-	-	-	-
OTU_397	Fungi	-	-	-	-	-	-
OTU_398	Fungi	Basidiomycota	Tremellomycetes	Trichosporonales	Trichosporonaceae	Apiotrichum	Apiotrichum_sp
OTU_399	Fungi	Ascomycota	Sordariomycetes	Hypocreales	Hypocreales_fam_Incertae_sedis	Acremonium	Acremonium_sp
OTU_400	Fungi	Basidiomycota	Tremellomycetes	Cystofilobasidiales	Cystofilobasidiaceae	Cystofilobasidium	Cystofilobasidium_sp
OTU_401	Fungi	Mortierellomycota	Mortierellomycetes	Mortierellales	Mortierellaceae	Mortierella	Mortierella_sp
OTU_402	Fungi	-	-	-	-	-	-
OTU_403	-	-	-	-	-	-	-
OTU_404	Fungi	-	-	-	-	-	-
OTU_405	-	-	-	-	-	-	-
OTU_406	Fungi	Ascomycota	Sordariomycetes	Hypocreales	Nectriaceae	Paracremonium	Paracremonium_binnewijzendii
OTU_407	Fungi	Ascomycota	Pezizomycetes	Pezizales	Pyronemataceae	Tarzetta	Tarzetta_jafneospora
OTU_408	Fungi	Basidiomycota	Agaricomycetes	Agaricales	Psathyrellaceae	Coprinellus	Coprinellus_sp
OTU_409	Fungi	Ascomycota	Eurotiomycetes	Eurotiales	Aspergillaceae	Eurotium	Eurotium_sp
OTU_410	Fungi	Ascomycota	Dothideomycetes	Pleosporales	Phaeosphaeriaceae	Didymocyrtis	Didymocyrtis_brachylaenae
OTU_411	Fungi	Ascomycota	Sordariomycetes	Sordariales	Lasiosphaeriaceae	Cercophora	Cercophora_mirabilis
OTU_412	Fungi	-	-	-	-	-	-
OTU_413	Fungi	-	-	-	-	-	-
OTU_414	Fungi	Ascomycota	Orbiliomycetes	Orbiliales	Orbiliales_fam_Incertae_sedis	Vermispora	Vermispora_spermatophaga
OTU_415	Fungi	Aphelidiomycota	Aphelidiomycetes	GS16	unidentified_GS16_sp	unidentified_GS16_sp	GS16_sp
OTU_416	Fungi	-	-	-	-	-	-
OTU_417	Fungi	Ascomycota	Sordariomycetes	Coniochaetales	unidentified_Coniochaetales_sp	unidentified_Coniochaetales_sp	Coniochaetales_sp
OTU_418	Fungi	Basidiomycota	Tremellomycetes	Trichosporonales	Trichosporonaceae	Apiotrichum	Apiotrichum_gracile
OTU_419	Fungi	Ascomycota	Sordariomycetes	Lulworthiales	Lulworthiaceae	Moleospora	Moleospora_sp
OTU_420	Fungi	-	-	-	-	-	-
OTU_421	Fungi	Chytridiomycota	-	-	-	-	-
OTU_422	Fungi	Ascomycota	Leotiomycetes	Erysiphales	Erysiphaceae	Blumeria	Blumeria_sp
OTU_423	Fungi	Ascomycota	Dothideomycetes	Pleosporales	Lentitheciaceae	Darksidea	Darksidea_sp
OTU_424	Fungi	Ascomycota	Sordariomycetes	Hypocreales	Nectriaceae	Fusarium	Fusarium_sp
OTU_425	Fungi	-	-	-	-	-	-
OTU_426	Fungi	-	-	-	-	-	-
OTU_427	Fungi	Ascomycota	Sordariomycetes	Hypocreales	Hypocreales_fam_Incertae_sedis	Acremonium	Acremonium_fusidioides
OTU_428	Fungi	Ascomycota	Eurotiomycetes	Eurotiales	Aspergillaceae	Aspergillus	Aspergillus_flavus
OTU_429	Fungi	Ascomycota	Eurotiomycetes	Eurotiales	Aspergillaceae	Aspergillus	Aspergillus_penicillioides
OTU_430	Fungi	Aphelidiomycota	Aphelidiomycetes	GS16	unidentified_GS16_sp	unidentified_GS16_sp	GS16_sp
OTU_431	-	-	-	-	-	-	-
OTU_432	Fungi	-	-	-	-	-	-
OTU_433	Fungi	Ascomycota	Sordariomycetes	Hypocreales	Stachybotryaceae	Stachybotrys	Stachybotrys_sp
OTU_434	-	-	-	-	-	-	-
OTU_435	-	-	-	-	-	-	-
OTU_436	Fungi	Chytridiomycota	Spizellomycetes	Spizellomycetales	Spizellomycetaceae	Spizellomyces	Spizellomyces_sp
OTU_437	Fungi	-	-	-	-	-	-
OTU_438	Fungi	Ascomycota	Pezizomycetes	Pezizales	Pyronemataceae	unidentified	Pyronemataceae_sp
OTU_439	-	-	-	-	-	-	-
OTU_440	-	-	-	-	-	-	-
OTU_441	Fungi	Mortierellomycota	Mortierellomycetes	Mortierellales	Mortierellaceae	Mortierella	Mortierella_sp
OTU_442	-	-	-	-	-	-	-
OTU_443	Fungi	Ascomycota	Sordariomycetes	Sordariales	Lasiosphaeriaceae	Schizothecium	Schizothecium_inaequale
OTU_444	Fungi	Mortierellomycota	Mortierellomycetes	Mortierellales	Mortierellaceae	Mortierella	Mortierella_sp
OTU_445	Fungi	-	-	-	-	-	-
OTU_446	Fungi	Ascomycota	Sordariomycetes	Hypocreales	Nectriaceae	Fusarium	Fusarium_nematophilum
OTU_447	Fungi	Ascomycota	Eurotiomycetes	Eurotiales	Aspergillaceae	Aspergillus	Aspergillus_flavipes
OTU_448	Fungi	Basidiomycota	Agaricomycetes	Agaricales	Psathyrellaceae	Coprinellus	Coprinellus_radians
OTU_449	Fungi	-	-	-	-	-	-
OTU_450	Fungi	Ascomycota	Saccharomycetes	Saccharomycetales	Dipodascaceae	Dipodascus	Dipodascus_geotrichum
OTU_451	-	-	-	-	-	-	-
OTU_452	Fungi	-	-	-	-	-	-
OTU_453	Fungi	-	-	-	-	-	-
OTU_454	-	-	-	-	-	-	-
OTU_455	Fungi	Basidiomycota	Cystobasidiomycetes	unidentified_Cystobasidiomycetes_sp	unidentified_Cystobasidiomycetes_sp	unidentified_Cystobasidiomycetes_sp	Cystobasidiomycetes_sp
OTU_456	Fungi	Ascomycota	Eurotiomycetes	Eurotiales	Aspergillaceae	Aspergillus	Aspergillus_sp
OTU_457	Fungi	Chytridiomycota	Spizellomycetes	Spizellomycetales	Spizellomycetaceae	Spizellomyces	Spizellomyces_pseudodichotomus
OTU_458	Fungi	-	-	-	-	-	-
OTU_459	Fungi	-	-	-	-	-	-
OTU_460	Fungi	Ascomycota	Eurotiomycetes	Eurotiales	Trichocomaceae	Talaromyces	Talaromyces_sp
OTU_461	Fungi	Mortierellomycota	Mortierellomycetes	Mortierellales	Mortierellaceae	Mortierella	Mortierella_oligospora
OTU_462	Fungi	-	-	-	-	-	-
OTU_463	Fungi	Ascomycota	Dothideomycetes	Tubeufiales	Tubeufiaceae	Neohelicomyces	Neohelicomyces_deschampsiae
OTU_464	Fungi	-	-	-	-	-	-
OTU_465	Fungi	Ascomycota	Sordariomycetes	Hypocreales	Nectriaceae	Fusarium	Fusarium_proliferatum
OTU_466	Fungi	-	-	-	-	-	-
OTU_467	Fungi	-	-	-	-	-	-
OTU_468	Fungi	Ascomycota	Sordariomycetes	Chaetosphaeriales	Chaetosphaeriaceae	Chloridium	Chloridium_sp
OTU_469	Fungi	-	-	-	-	-	-
OTU_470	Fungi	Ascomycota	Dothideomycetes	Dothideomycetes_ord_Incertae_sedis	Eremomycetaceae	unidentified	Eremomycetaceae_sp
OTU_471	Fungi	Basidiomycota	Microbotryomycetes	Heterogastridiales	Heterogastridiaceae	Heterogastridium	Heterogastridium_pycnidioideum
OTU_472	Fungi	-	-	-	-	-	-
OTU_473	Fungi	-	-	-	-	-	-
OTU_474	Fungi	-	-	-	-	-	-
OTU_475	Fungi	Basidiomycota	Agaricomycetes	Agaricales	Psathyrellaceae	Psathyrella	Psathyrella_sulcatotuberculosa
OTU_476	Fungi	Ascomycota	Sordariomycetes	Hypocreales	Ophiocordycipitaceae	Ophiocordyceps	Ophiocordyceps_cochlidiicola
OTU_477	-	-	-	-	-	-	-
OTU_478	Fungi	Zoopagomycota	Zoopagomycetes	Zoopagales	Piptocephalidaceae	Syncephalis	Syncephalis_sp
OTU_479	Fungi	-	-	-	-	-	-
OTU_480	Fungi	Ascomycota	Sordariomycetes	Hypocreales	Hypocreales_fam_Incertae_sedis	Acremonium	Acremonium_roseolum
OTU_481	Fungi	Olpidiomycota	Olpidiomycetes	Olpidiales	Olpidiaceae	unidentified	Olpidiaceae_sp
OTU_482	Fungi	Chytridiomycota	Rhizophydiomycetes	Rhizophydiales	Halomycetaceae	Paludomyces	Paludomyces_mangrovei
OTU_483	Fungi	-	-	-	-	-	-
OTU_484	Fungi	Blastocladiomycota	Blastocladiomycetes	Blastocladiales	Catenariaceae	Catenaria	Catenaria_sp
OTU_485	Fungi	Ascomycota	Leotiomycetes	Helotiales	Helotiaceae	Crocicreas	Crocicreas_multicuspidatum
OTU_486	Fungi	Basidiomycota	Agaricomycetes	Russulales	Wrightoporiaceae	Amylosporus	Amylosporus_sp
OTU_487	Fungi	Chytridiomycota	Spizellomycetes	Spizellomycetales	Powellomycetaceae	Powellomyces	Powellomyces_sp
OTU_488	Fungi	Mortierellomycota	Mortierellomycetes	Mortierellales	Mortierellaceae	Mortierella	Mortierella_sp
OTU_489	Fungi	Ascomycota	Saccharomycetes	Saccharomycetales	Saccharomycetales_fam_Incertae_sedis	Candida	Candida_ghanaensis
OTU_490	Fungi	-	-	-	-	-	-
OTU_491	Fungi	Mortierellomycota	Mortierellomycetes	Mortierellales	Mortierellaceae	Mortierella	Mortierella_sp
OTU_492	Fungi	Basidiomycota	Ustilaginomycetes	Ustilaginales	Ustilaginaceae	Ustilago	Ustilago_sp
OTU_493	Fungi	-	-	-	-	-	-
OTU_494	Fungi	Ascomycota	Lecanoromycetes	Candelariales	Candelariaceae	Candelaria	Candelaria_sp
OTU_495	Fungi	Glomeromycota	Glomeromycetes	unidentified_Glomeromycetes_sp	unidentified_Glomeromycetes_sp	unidentified_Glomeromycetes_sp	Glomeromycetes_sp
OTU_496	Fungi	Mortierellomycota	Mortierellomycetes	Mortierellales	Mortierellaceae	Mortierella	Mortierella_sp
OTU_497	Fungi	-	-	-	-	-	-
OTU_498	Fungi	-	-	-	-	-	-
OTU_499	Fungi	Basidiomycota	Agaricomycetes	Geastrales	Geastraceae	Geastrum	Geastrum_flexuosum
OTU_500	Fungi	-	-	-	-	-	-
OTU_501	Fungi	Ascomycota	Dothideomycetes	Capnodiales	Cladosporiaceae	Cladosporium	Cladosporium_sp
OTU_502	Fungi	Mortierellomycota	Mortierellomycetes	Mortierellales	Mortierellaceae	unidentified	Mortierellaceae_sp
OTU_503	Fungi	Ascomycota	Eurotiomycetes	Chaetothyriales	Herpotrichiellaceae	Exophiala	Exophiala_equina
OTU_504	Fungi	Ascomycota	Sordariomycetes	Sordariales	Chaetomiaceae	Zopfiella	Zopfiella_karachiensis
OTU_505	Fungi	Ascomycota	Sordariomycetes	Hypocreales	unidentified_Hypocreales_sp	unidentified_Hypocreales_sp	Hypocreales_sp
OTU_506	Fungi	-	-	-	-	-	-
OTU_507	Fungi	Ascomycota	Dothideomycetes	Pleosporales	Morosphaeriaceae	Acrocalymma	Acrocalymma_medicaginis
OTU_508	Fungi	-	-	-	-	-	-
OTU_509	Fungi	-	-	-	-	-	-
OTU_510	Fungi	-	-	-	-	-	-
OTU_511	Fungi	-	-	-	-	-	-
OTU_512	Fungi	-	-	-	-	-	-
OTU_513	-	-	-	-	-	-	-
OTU_514	Fungi	-	-	-	-	-	-
OTU_515	Fungi	Ascomycota	Eurotiomycetes	Onygenales	unidentified_Onygenales_sp	unidentified_Onygenales_sp	Onygenales_sp
OTU_516	Fungi	Ascomycota	unidentified_Ascomycota_sp	unidentified_Ascomycota_sp	unidentified_Ascomycota_sp	unidentified_Ascomycota_sp	Ascomycota_sp
OTU_517	Fungi	-	-	-	-	-	-
OTU_518	Fungi	-	-	-	-	-	-
OTU_519	-	-	-	-	-	-	-
OTU_520	Fungi	Ascomycota	Sordariomycetes	Coniochaetales	unidentified_Coniochaetales_sp	unidentified_Coniochaetales_sp	Coniochaetales_sp
OTU_521	Fungi	-	-	-	-	-	-
OTU_522	Fungi	Ascomycota	Orbiliomycetes	Orbiliales	Orbiliaceae	Geniculifera	Geniculifera_effusa
OTU_523	Fungi	Ascomycota	Eurotiomycetes	Onygenales	Onygenaceae	unidentified	Onygenaceae_sp
OTU_524	Fungi	-	-	-	-	-	-
OTU_525	Fungi	Ascomycota	Dothideomycetes	Pleosporales	Pleosporaceae	Alternaria	Alternaria_terricola
OTU_526	Fungi	-	-	-	-	-	-
OTU_527	Fungi	Rozellomycota	unidentified_Rozellomycota_sp	unidentified_Rozellomycota_sp	unidentified_Rozellomycota_sp	unidentified_Rozellomycota_sp	Rozellomycota_sp
OTU_528	Fungi	Ascomycota	Archaeorhizomycetes	Archaeorhizomycetales	Archaeorhizomycetaceae	Archaeorhizomyces	Archaeorhizomyces_sp
OTU_529	Fungi	Ascomycota	Dothideomycetes	Pleosporales	Didymellaceae	unidentified	Didymellaceae_sp
OTU_530	Fungi	-	-	-	-	-	-
OTU_531	-	-	-	-	-	-	-
OTU_532	Fungi	Chytridiomycota	-	-	-	-	-
OTU_533	Fungi	Basidiomycota	Agaricomycetes	Russulales	Russulaceae	Lactifluus	Lactifluus_flavellus
OTU_534	Fungi	Ascomycota	Eurotiomycetes	Eurotiales	Aspergillaceae	Monascus	Monascus_ruber
OTU_535	Fungi	-	-	-	-	-	-
OTU_536	Fungi	Basidiomycota	unidentified_Basidiomycota_sp	unidentified_Basidiomycota_sp	unidentified_Basidiomycota_sp	unidentified_Basidiomycota_sp	Basidiomycota_sp
OTU_537	-	-	-	-	-	-	-
OTU_538	Fungi	Ascomycota	Dothideomycetes	Pleosporales	Sporormiaceae	Preussia	Preussia_fleischhakii
OTU_539	Fungi	-	-	-	-	-	-
OTU_540	Fungi	Ascomycota	Dothideomycetes	Pleosporales	Lentitheciaceae	Setoseptoria	Setoseptoria_phragmitis
OTU_541	-	-	-	-	-	-	-
OTU_542	Fungi	Ascomycota	Sordariomycetes	Hypocreales	Bionectriaceae	Valsonectria	Valsonectria_simpsonii
OTU_543	Fungi	-	-	-	-	-	-
OTU_544	Fungi	Ascomycota	Dothideomycetes	Pleosporales	Periconiaceae	Periconia	Periconia_sp
OTU_545	Fungi	Basidiomycota	Microbotryomycetes	Sporidiobolales	Sporidiobolaceae	Rhodotorula	Rhodotorula_sp
OTU_546	-	-	-	-	-	-	-
OTU_547	Fungi	Ascomycota	Eurotiomycetes	Eurotiales	Aspergillaceae	Penicillium	Penicillium_dierckxii
OTU_548	-	-	-	-	-	-	-
OTU_549	-	-	-	-	-	-	-
OTU_550	Fungi	-	-	-	-	-	-
OTU_551	Fungi	Ascomycota	Sordariomycetes	Hypocreales	Stachybotryaceae	Stachybotrys	Stachybotrys_microspora
OTU_552	Fungi	Ascomycota	Dothideomycetes	Pleosporales	Cucurbitariaceae	Neocucurbitaria	Neocucurbitaria_sp
OTU_553	Fungi	Basidiomycota	Agaricomycetes	Agaricales	Tricholomataceae	Dermoloma	Dermoloma_pseudocuneifolium
OTU_554	Fungi	-	-	-	-	-	-
OTU_555	Fungi	Ascomycota	Sordariomycetes	Magnaporthales	Magnaporthaceae	unidentified	Magnaporthaceae_sp
OTU_556	Fungi	Ascomycota	Sordariomycetes	Sordariales	Lasiosphaeriaceae	unidentified	Lasiosphaeriaceae_sp
OTU_557	Fungi	Ascomycota	Sordariomycetes	Hypocreales	Hypocreaceae	Trichoderma	Trichoderma_virens
OTU_558	Fungi	Ascomycota	Saccharomycetes	Saccharomycetales	Debaryomycetaceae	Meyerozyma	Meyerozyma_caribbica
OTU_559	Fungi	Ascomycota	Sordariomycetes	Sordariales	Helminthosphaeriaceae	Endophragmiella	Endophragmiella_dimorphospora
OTU_560	Fungi	Glomeromycota	Glomeromycetes	Glomerales	Glomeraceae	unidentified	Glomeraceae_sp
OTU_561	Fungi	Ascomycota	Dothideomycetes	Pleosporales	Cucurbitariaceae	Pyrenochaetopsis	Pyrenochaetopsis_sp
OTU_562	Fungi	Ascomycota	Pezizomycetes	Pezizales	Pezizaceae	Imaia	Imaia_gigantea
OTU_563	Fungi	Mortierellomycota	Mortierellomycetes	Mortierellales	Mortierellaceae	Mortierella	Mortierella_sp
OTU_564	-	-	-	-	-	-	-
OTU_565	Fungi	-	-	-	-	-	-
OTU_566	Fungi	Basidiomycota	Agaricomycetes	Boletales	Boletaceae	Imleria	Imleria_badia
OTU_567	Fungi	Ascomycota	Sordariomycetes	Hypocreales	Nectriaceae	Dactylonectria	Dactylonectria_sp
OTU_568	Fungi	Ascomycota	Eurotiomycetes	Eurotiales	Aspergillaceae	Aspergillus	Aspergillus_sp
OTU_569	Fungi	Ascomycota	Lecanoromycetes	Candelariales	Candelariaceae	Candelaria	Candelaria_sp
OTU_570	Fungi	-	-	-	-	-	-
OTU_571	Fungi	Zoopagomycota	Zoopagomycetes	Zoopagales	Piptocephalidaceae	Piptocephalis	Piptocephalis_lepidula
OTU_572	Fungi	Ascomycota	Sordariomycetes	Sordariales	Chaetomiaceae	Stolonocarpus	Stolonocarpus_gigasporus
OTU_573	Fungi	Aphelidiomycota	Aphelidiomycetes	GS16	unidentified_GS16_sp	unidentified_GS16_sp	GS16_sp
OTU_574	Fungi	Ascomycota	Sordariomycetes	Sordariales	Chaetomiaceae	Chaetomium	Chaetomium_sp
OTU_575	Fungi	Ascomycota	Saccharomycetes	Saccharomycetales	Pichiaceae	Pichia	Pichia_membranifaciens
OTU_576	Fungi	Ascomycota	Dothideomycetes	Pleosporales	Coniothyriaceae	Coniothyrium	Coniothyrium_sp
OTU_577	Fungi	-	-	-	-	-	-
OTU_578	Fungi	Ascomycota	Saccharomycetes	Saccharomycetales	Metschnikowiaceae	Kodamaea	Kodamaea_ohmeri
OTU_579	Fungi	-	-	-	-	-	-
OTU_580	Fungi	-	-	-	-	-	-
OTU_581	Fungi	Ascomycota	Dothideomycetes	Pleosporales	Didymellaceae	Didymella	Didymella_sp
OTU_582	Fungi	-	-	-	-	-	-
OTU_583	Fungi	Rozellomycota	unidentified_Rozellomycota_sp	unidentified_Rozellomycota_sp	unidentified_Rozellomycota_sp	unidentified_Rozellomycota_sp	Rozellomycota_sp
OTU_584	Fungi	Ascomycota	Dothideomycetes	Pleosporales	Didymellaceae	Ascochyta	Ascochyta_pisi
OTU_585	Fungi	Ascomycota	Dothideomycetes	Pleosporales	unidentified_Pleosporales_sp	unidentified_Pleosporales_sp	Pleosporales_sp
OTU_586	Fungi	Ascomycota	Dothideomycetes	Pleosporales	Phaeosphaeriaceae	Phaeosphaeria	Phaeosphaeria_sp
OTU_587	Fungi	Basidiomycota	Agaricomycetes	Agaricales	Psathyrellaceae	Coprinopsis	Coprinopsis_cinerea
OTU_588	Fungi	-	-	-	-	-	-
OTU_589	Fungi	Ascomycota	Eurotiomycetes	Eurotiales	Aspergillaceae	Penicillium	Penicillium_flavigenum
OTU_590	Fungi	Basidiomycota	Agaricomycetes	Agaricales	Omphalotaceae	Gymnopus	Gymnopus_hariolorum
OTU_591	Fungi	Basidiomycota	Agaricomycetes	Agaricales	Crepidotaceae	Simocybe	Simocybe_centunculus
OTU_592	Fungi	Ascomycota	Sordariomycetes	Hypocreales	Hypocreales_fam_Incertae_sedis	Ustilaginoidea	Ustilaginoidea_sp
OTU_593	Fungi	Ascomycota	Geoglossomycetes	Geoglossales	Geoglossaceae	Geoglossum	Geoglossum_sp
OTU_594	-	-	-	-	-	-	-
OTU_595	Fungi	-	-	-	-	-	-
OTU_596	Fungi	-	-	-	-	-	-
OTU_597	Fungi	Ascomycota	Sordariomycetes	Hypocreales	unidentified_Hypocreales_sp	unidentified_Hypocreales_sp	Hypocreales_sp
OTU_598	Fungi	-	-	-	-	-	-
OTU_599	Fungi	Ascomycota	Sordariomycetes	Hypocreales	Clavicipitaceae	Metarhizium	Metarhizium_sp
OTU_600	Fungi	-	-	-	-	-	-
OTU_601	Fungi	Aphelidiomycota	Aphelidiomycetes	GS16	unidentified_GS16_sp	unidentified_GS16_sp	GS16_sp
OTU_602	Fungi	Mortierellomycota	Mortierellomycetes	Mortierellales	Mortierellaceae	Mortierella	Mortierella_sp
OTU_603	Fungi	-	-	-	-	-	-
OTU_604	-	-	-	-	-	-	-
OTU_605	Fungi	-	-	-	-	-	-
OTU_606	Fungi	Blastocladiomycota	Blastocladiomycetes	Blastocladiales	Catenariaceae	Catenophlyctis	Catenophlyctis_variabilis
OTU_607	Fungi	Ascomycota	Sordariomycetes	Sordariales	Lasiosphaeriaceae	Podospora	Podospora_decipiens
OTU_608	Fungi	Ascomycota	Dothideomycetes	Pleosporales	Phaeosphaeriaceae	Phaeosphaeria	Phaeosphaeria_spartinicola
OTU_609	Fungi	Ascomycota	Sordariomycetes	Hypocreales	Nectriaceae	Gibberella	Gibberella_baccata
OTU_610	Fungi	Basidiomycota	Tremellomycetes	Tremellales	Rhynchogastremataceae	Papiliotrema	Papiliotrema_sp
OTU_611	Fungi	Mortierellomycota	Mortierellomycetes	Mortierellales	Mortierellaceae	Mortierella	Mortierella_elongata
OTU_612	Fungi	Ascomycota	Sordariomycetes	Diaporthales	Valsaceae	Phomopsis	Phomopsis_sp
OTU_613	-	-	-	-	-	-	-
OTU_614	Fungi	Ascomycota	Eurotiomycetes	Chaetothyriales	Herpotrichiellaceae	unidentified	Herpotrichiellaceae_sp
OTU_615	Fungi	Ascomycota	Sordariomycetes	Sordariales	Lasiosphaeriaceae	Schizothecium	Schizothecium_vesticola
OTU_616	Fungi	Ascomycota	Sordariomycetes	Hypocreales	Cordycipitaceae	Beauveria	Beauveria_brongniartii
OTU_617	Fungi	Ascomycota	Sordariomycetes	Hypocreales	Ophiocordycipitaceae	Haptocillium	Haptocillium_balanoides
OTU_618	Fungi	Ascomycota	Dothideomycetes	Pleosporales	Pleosporaceae	Bipolaris	Bipolaris_sp
OTU_619	Fungi	Ascomycota	Dothideomycetes	Pleosporales	Pleosporaceae	Exserohilum	Exserohilum_pedicellatum
OTU_620	Fungi	-	-	-	-	-	-
OTU_621	Fungi	-	-	-	-	-	-
OTU_622	Fungi	-	-	-	-	-	-
OTU_623	Fungi	Ascomycota	Sordariomycetes	Microascales	Microascaceae	Pseudallescheria	Pseudallescheria_boydii
OTU_624	Fungi	Ascomycota	Leotiomycetes	Helotiales	unidentified_Helotiales_sp	unidentified_Helotiales_sp	Helotiales_sp
OTU_625	Fungi	Ascomycota	Dothideomycetes	Pleosporales	Pleosporales_fam_Incertae_sedis	Ochrocladosporium	Ochrocladosporium_frigidarii
OTU_626	Fungi	-	-	-	-	-	-
OTU_627	Fungi	Basidiomycota	Tremellomycetes	Tremellales	Rhynchogastremataceae	Papiliotrema	Papiliotrema_fonsecae
OTU_628	Fungi	-	-	-	-	-	-
OTU_629	Fungi	Ascomycota	Eurotiomycetes	Onygenales	Ascosphaeraceae	Ascosphaera	Ascosphaera_fusiformis
OTU_630	-	-	-	-	-	-	-
OTU_631	Fungi	Ascomycota	Dothideomycetes	Pleosporales	Pleosporaceae	Alternaria	Alternaria_chlamydosporigena
OTU_632	Fungi	-	-	-	-	-	-
OTU_633	Fungi	Chytridiomycota	Rhizophydiomycetes	Rhizophydiales	unidentified_Rhizophydiales_sp	unidentified_Rhizophydiales_sp	Rhizophydiales_sp
OTU_634	Fungi	-	-	-	-	-	-
OTU_635	Fungi	Ascomycota	Saccharomycetes	Saccharomycetales	Pichiaceae	Pichia	Pichia_norvegensis
OTU_636	Fungi	Ascomycota	Eurotiomycetes	Phaeomoniellales	unidentified_Phaeomoniellales_sp	unidentified_Phaeomoniellales_sp	Phaeomoniellales_sp
OTU_637	Fungi	Basidiomycota	Agaricomycetes	Cantharellales	Ceratobasidiaceae	Ceratobasidium	Ceratobasidium_sp
OTU_638	Fungi	Ascomycota	Sordariomycetes	Sordariales	Chaetomiaceae	Zopfiella	Zopfiella_sp
OTU_639	Fungi	-	-	-	-	-	-
OTU_640	Fungi	Ascomycota	Sordariomycetes	Xylariales	Microdochiaceae	Idriella	Idriella_lunata
OTU_641	Fungi	-	-	-	-	-	-
OTU_642	Fungi	Chytridiomycota	-	-	-	-	-
OTU_643	-	-	-	-	-	-	-
OTU_644	Fungi	-	-	-	-	-	-
OTU_645	Fungi	-	-	-	-	-	-
OTU_646	Fungi	Ascomycota	Sordariomycetes	Glomerellales	Plectosphaerellaceae	Chordomyces	Chordomyces_antarcticus
OTU_647	Fungi	Basidiomycota	Tremellomycetes	Cystofilobasidiales	Cystofilobasidiaceae	Cystofilobasidium	Cystofilobasidium_macerans
OTU_648	Fungi	Mortierellomycota	Mortierellomycetes	Mortierellales	Mortierellaceae	Mortierella	Mortierella_wolfii
OTU_649	Fungi	Basidiomycota	Agaricomycetes	Boletales	unidentified_Boletales_sp	unidentified_Boletales_sp	Boletales_sp
OTU_650	Fungi	Ascomycota	Dothideomycetes	Pleosporales	Phaeosphaeriaceae	Paraphoma	Paraphoma_chrysanthemicola
OTU_651	Fungi	Chytridiomycota	Spizellomycetes	Spizellomycetales	Powellomycetaceae	unidentified	Powellomycetaceae_sp
OTU_652	-	-	-	-	-	-	-
OTU_653	Fungi	-	-	-	-	-	-
OTU_654	Fungi	Ascomycota	Sordariomycetes	Microascales	Microascaceae	Acaulium	Acaulium_acremonium
OTU_655	Fungi	Basidiomycota	Agaricomycetes	Auriculariales	Exidiaceae	Basidiodendron	Basidiodendron_eyrei
OTU_656	Fungi	Ascomycota	Leotiomycetes	Helotiales	unidentified_Helotiales_sp	unidentified_Helotiales_sp	Helotiales_sp
OTU_657	Fungi	-	-	-	-	-	-
OTU_658	Fungi	Mortierellomycota	unidentified_Mortierellomycota_sp	unidentified_Mortierellomycota_sp	unidentified_Mortierellomycota_sp	unidentified_Mortierellomycota_sp	Mortierellomycota_sp
OTU_659	Fungi	Ascomycota	Eurotiomycetes	Onygenales	Onygenales_fam_Incertae_sedis	Chrysosporium	Chrysosporium_chiropterorum
OTU_660	-	-	-	-	-	-	-
OTU_661	Fungi	Ascomycota	Sordariomycetes	Xylariales	Microdochiaceae	Microdochium	Microdochium_bolleyi
OTU_662	Fungi	Ascomycota	Sordariomycetes	Hypocreales	Hypocreales_fam_Incertae_sedis	Emericellopsis	Emericellopsis_minima
OTU_663	Fungi	Ascomycota	Sordariomycetes	Hypocreales	Nectriaceae	Gibberella	Gibberella_baccata
OTU_664	-	-	-	-	-	-	-
OTU_665	Fungi	-	-	-	-	-	-
OTU_666	Fungi	Ascomycota	Saccharomycetes	Saccharomycetales	Pichiaceae	Pichia	Pichia_membranifaciens
OTU_667	Fungi	Ascomycota	Saccharomycetes	Saccharomycetales	Dipodascaceae	Dipodascus	Dipodascus_geotrichum
OTU_668	-	-	-	-	-	-	-
OTU_669	-	-	-	-	-	-	-
OTU_670	Fungi	Ascomycota	Eurotiomycetes	Eurotiales	Trichocomaceae	Talaromyces	Talaromyces_purpureogenus
OTU_671	Fungi	-	-	-	-	-	-
OTU_672	Fungi	Basidiomycota	unidentified_Basidiomycota_sp	unidentified_Basidiomycota_sp	unidentified_Basidiomycota_sp	unidentified_Basidiomycota_sp	Basidiomycota_sp
OTU_673	Fungi	-	-	-	-	-	-
OTU_674	Fungi	Ascomycota	Sordariomycetes	Glomerellales	Plectosphaerellaceae	Lectera	Lectera_nordwiniana
OTU_675	Fungi	Mortierellomycota	Mortierellomycetes	Mortierellales	Mortierellaceae	Mortierella	Mortierella_sp
OTU_676	-	-	-	-	-	-	-
OTU_677	Fungi	Ascomycota	Sordariomycetes	Hypocreales	Hypocreales_fam_Incertae_sedis	Acremonium	Acremonium_rutilum
OTU_678	Fungi	-	-	-	-	-	-
OTU_679	Fungi	Ascomycota	Dothideomycetes	Capnodiales	Mycosphaerellaceae	Cercospora	Cercospora_sp
OTU_680	-	-	-	-	-	-	-
OTU_681	-	-	-	-	-	-	-
OTU_682	Fungi	Ascomycota	Sordariomycetes	Hypocreales	Stachybotryaceae	Stachybotrys	Stachybotrys_chlorohalonata
OTU_683	Fungi	Ascomycota	Dothideomycetes	Pleosporales	Pleosporales_fam_Incertae_sedis	Monodictys	Monodictys_indica
OTU_684	Fungi	Ascomycota	Saccharomycetes	Saccharomycetales	Debaryomycetaceae	Debaryomyces	Debaryomyces_hansenii
OTU_685	-	-	-	-	-	-	-
OTU_686	Fungi	Basidiomycota	Agaricomycetes	Agaricales	Bolbitiaceae	Pholiotina	Pholiotina_sp
OTU_687	Fungi	Aphelidiomycota	unidentified_Aphelidiomycota_sp	unidentified_Aphelidiomycota_sp	unidentified_Aphelidiomycota_sp	unidentified_Aphelidiomycota_sp	Aphelidiomycota_sp
OTU_688	Fungi	Chytridiomycota	-	-	-	-	-
OTU_689	Fungi	Chytridiomycota	-	-	-	-	-
OTU_690	Fungi	Ascomycota	Leotiomycetes	Thelebolales	Pseudeurotiaceae	Pseudeurotium	Pseudeurotium_bakeri
OTU_691	Fungi	-	-	-	-	-	-
OTU_692	Fungi	-	-	-	-	-	-
OTU_693	Fungi	-	-	-	-	-	-
OTU_694	-	-	-	-	-	-	-
OTU_695	Fungi	-	-	-	-	-	-
OTU_696	Fungi	Ascomycota	Saccharomycetes	Saccharomycetales	Saccharomycetaceae	Issatchenkia	Issatchenkia_orientalis
OTU_697	Fungi	Ascomycota	Dothideomycetes	Pleosporales	Pleosporaceae	Curvularia	Curvularia_sp
OTU_698	Fungi	Chytridiomycota	Rhizophydiomycetes	Rhizophydiales	Rhizophydiales_fam_Incertae_sedis	Batrachochytrium	Batrachochytrium_dendrobatidis
OTU_699	Fungi	Ascomycota	Sordariomycetes	Microascales	Microascaceae	Kernia	Kernia_sp
OTU_700	Fungi	Mortierellomycota	Mortierellomycetes	Mortierellales	Mortierellaceae	Mortierella	Mortierella_globalpina
OTU_701	-	-	-	-	-	-	-
OTU_702	Fungi	-	-	-	-	-	-
OTU_703	-	-	-	-	-	-	-
OTU_704	Fungi	Ascomycota	Sordariomycetes	Microascales	Microascales_fam_Incertae_sedis	Trichurus	Trichurus_spiralis
OTU_705	Fungi	-	-	-	-	-	-
OTU_706	-	-	-	-	-	-	-
OTU_707	Fungi	Ascomycota	Sordariomycetes	Hypocreales	Hypocreales_fam_Incertae_sedis	Fusariella	Fusariella_sp
OTU_708	Fungi	-	-	-	-	-	-
OTU_709	Fungi	Ascomycota	Sordariomycetes	Sordariales	Sordariales_fam_Incertae_sedis	Staphylotrichum	Staphylotrichum_sp
OTU_710	Fungi	Ascomycota	Sordariomycetes	Hypocreales	Stachybotryaceae	Alfaria	Alfaria_terrestris
OTU_711	Fungi	-	-	-	-	-	-
OTU_712	-	-	-	-	-	-	-
OTU_713	Fungi	Basidiomycota	Tremellomycetes	Tremellales	Bulleraceae	Bullera	Bullera_alba
OTU_714	Fungi	-	-	-	-	-	-
OTU_715	Fungi	Ascomycota	Eurotiomycetes	Chaetothyriales	unidentified_Chaetothyriales_sp	unidentified_Chaetothyriales_sp	Chaetothyriales_sp
OTU_716	-	-	-	-	-	-	-
OTU_717	Fungi	Ascomycota	Lecanoromycetes	Candelariales	Candelariaceae	Candelaria	Candelaria_sp
OTU_718	Fungi	Ascomycota	Orbiliomycetes	Orbiliales	Orbiliaceae	Brachyphoris	Brachyphoris_brevistipitata
OTU_719	Fungi	Ascomycota	Leotiomycetes	Erysiphales	Erysiphaceae	Erysiphe	Erysiphe_viburni
OTU_720	Fungi	Ascomycota	Dothideomycetes	Pleosporales	Morosphaeriaceae	Acrocalymma	Acrocalymma_sp
OTU_721	Fungi	-	-	-	-	-	-
OTU_722	Fungi	Zoopagomycota	Zoopagomycetes	Zoopagales	Piptocephalidaceae	Syncephalis	Syncephalis_sp
OTU_723	Fungi	-	-	-	-	-	-
OTU_724	Fungi	Ascomycota	Sordariomycetes	Hypocreales	Bionectriaceae	Clonostachys	Clonostachys_rosea
OTU_725	-	-	-	-	-	-	-
OTU_726	Fungi	Mortierellomycota	Mortierellomycetes	Mortierellales	Mortierellaceae	Mortierella	Mortierella_globalpina
OTU_727	Fungi	Ascomycota	Sordariomycetes	Hypocreales	Hypocreaceae	Monocillium	Monocillium_sp
OTU_728	Fungi	-	-	-	-	-	-
OTU_729	Fungi	Ascomycota	Leotiomycetes	Helotiales	Sclerotiniaceae	Monilinia	Monilinia_fructicola
OTU_730	Fungi	Basidiomycota	Agaricomycetes	unidentified_Agaricomycetes_sp	unidentified_Agaricomycetes_sp	unidentified_Agaricomycetes_sp	Agaricomycetes_sp
OTU_731	Fungi	-	-	-	-	-	-
OTU_732	-	-	-	-	-	-	-
OTU_733	Fungi	-	-	-	-	-	-
OTU_734	Fungi	Ascomycota	Pezizomycotina_cls_Incertae_sedis	Pezizomycotina_ord_Incertae_sedis	Pezizomycotina_fam_Incertae_sedis	Botryoderma	Botryoderma_sp
OTU_735	Fungi	Mortierellomycota	Mortierellomycetes	Mortierellales	unidentified_Mortierellales_sp	unidentified_Mortierellales_sp	Mortierellales_sp
OTU_736	Fungi	Mortierellomycota	Mortierellomycetes	Mortierellales	Mortierellaceae	Mortierella	Mortierella_sp
OTU_737	Fungi	-	-	-	-	-	-
OTU_738	Fungi	-	-	-	-	-	-
OTU_739	Fungi	Ascomycota	Dothideomycetes	Capnodiales	Mycosphaerellaceae	Mycosphaerella	Mycosphaerella_sp
OTU_740	Fungi	-	-	-	-	-	-
OTU_741	Fungi	Ascomycota	Saccharomycetes	Saccharomycetales	Saccharomycetales_fam_Incertae_sedis	Candida	Candida_sp
OTU_742	Fungi	-	-	-	-	-	-
OTU_743	Fungi	Glomeromycota	Glomeromycetes	Glomerales	Glomeraceae	unidentified	Glomeraceae_sp
OTU_744	Fungi	-	-	-	-	-	-
OTU_745	-	-	-	-	-	-	-
OTU_746	-	-	-	-	-	-	-
OTU_747	Fungi	Zoopagomycota	Zoopagomycetes	Zoopagales	Piptocephalidaceae	Piptocephalis	Piptocephalis_lepidula
OTU_748	Fungi	-	-	-	-	-	-
OTU_749	Fungi	-	-	-	-	-	-
OTU_750	Fungi	Ascomycota	Eurotiomycetes	Chaetothyriales	Herpotrichiellaceae	Exophiala	Exophiala_aquamarina
OTU_751	Fungi	Rozellomycota	Rozellomycotina_cls_Incertae_sedis	GS11	unidentified_GS11_sp	unidentified_GS11_sp	GS11_sp
OTU_752	Fungi	Ascomycota	Sordariomycetes	Hypocreales	Clavicipitaceae	Balansia	Balansia_henningsiana
OTU_753	-	-	-	-	-	-	-
OTU_754	Fungi	Ascomycota	Saccharomycetes	Saccharomycetales	Saccharomycetales_fam_Incertae_sedis	Candida	Candida_anutae
OTU_755	Fungi	Mucoromycota	Mucoromycetes	Mucorales	Lichtheimiaceae	Circinella	Circinella_muscae
OTU_756	Fungi	Chytridiomycota	Rhizophydiomycetes	Rhizophydiales	unidentified_Rhizophydiales_sp	unidentified_Rhizophydiales_sp	Rhizophydiales_sp
OTU_757	Fungi	Ascomycota	Pezizomycetes	Pezizales	Tuberaceae	Tuber	Tuber_pseudoexcavatum
OTU_758	Fungi	-	-	-	-	-	-
OTU_759	Fungi	Ascomycota	Pezizomycetes	Pezizales	Ascobolaceae	Ascobolus	Ascobolus_sp
OTU_760	Fungi	Olpidiomycota	Olpidiomycetes	Olpidiales	Olpidiaceae	Olpidium	Olpidium_virulentus
OTU_761	Fungi	Ascomycota	Dothideomycetes	Pleosporales	Cucurbitariaceae	Pyrenochaetopsis	Pyrenochaetopsis_decipiens
OTU_762	Fungi	Ascomycota	Sordariomycetes	Hypocreales	Hypocreaceae	Trichoderma	Trichoderma_harzianum
OTU_763	Fungi	Chytridiomycota	Cladochytriomycetes	Cladochytriales	Nowakowskiellaceae	Nowakowskiella	Nowakowskiella_multispora
OTU_764	Fungi	-	-	-	-	-	-
OTU_765	Fungi	Aphelidiomycota	Aphelidiomycetes	GS16	unidentified_GS16_sp	unidentified_GS16_sp	GS16_sp
OTU_766	Fungi	Ascomycota	Dothideomycetes	Dothideales	Dothioraceae	unidentified	Dothioraceae_sp
OTU_767	Fungi	Ascomycota	Dothideomycetes	Pleosporales	Didymosphaeriaceae	Montagnula	Montagnula_bellevaliae
OTU_768	Fungi	Ascomycota	Sordariomycetes	Hypocreales	Hypocreales_fam_Incertae_sedis	Acremonium	Acremonium_sclerotigenum
OTU_769	Fungi	Ascomycota	Sordariomycetes	Sordariales	Sordariales_fam_Incertae_sedis	Cordana	Cordana_terrestris
OTU_770	-	-	-	-	-	-	-
OTU_771	Fungi	-	-	-	-	-	-
OTU_772	Fungi	Basidiomycota	Tremellomycetes	Tremellales	Bulleribasidiaceae	Hannaella	Hannaella_zeae
OTU_773	Fungi	-	-	-	-	-	-
OTU_774	Fungi	-	-	-	-	-	-
OTU_775	Fungi	Ascomycota	Lecanoromycetes	Candelariales	Candelariaceae	Candelaria	Candelaria_sp
OTU_776	Fungi	Ascomycota	Dothideomycetes	Pleosporales	Pleosporaceae	Alternaria	Alternaria_alternata
OTU_777	Fungi	Blastocladiomycota	Blastocladiomycetes	Blastocladiales	Catenariaceae	Catenaria	Catenaria_anguillulae
OTU_778	Fungi	Ascomycota	Leotiomycetes	Helotiales	Hyaloscyphaceae	Cistella	Cistella_sp
OTU_779	Fungi	Chytridiomycota	Chytridiomycetes	unidentified_Chytridiomycetes_sp	unidentified_Chytridiomycetes_sp	unidentified_Chytridiomycetes_sp	Chytridiomycetes_sp
OTU_780	Fungi	Basidiomycota	Agaricomycetes	Russulales	Russulaceae	Russula	Russula_sp
OTU_781	Fungi	-	-	-	-	-	-
OTU_782	Fungi	Ascomycota	Sordariomycetes	Hypocreales	Nectriaceae	Fusicolla	Fusicolla_merismoides
OTU_783	Fungi	Ascomycota	Sordariomycetes	Hypocreales	Nectriaceae	Fusarium	Fusarium_sp
OTU_784	Fungi	Basidiomycota	Agaricomycetes	Polyporales	Polyporaceae	Trametes	Trametes_versicolor
OTU_785	Fungi	-	-	-	-	-	-
OTU_786	Fungi	Ascomycota	Dothideomycetes	Pleosporales	Cucurbitariaceae	Neocucurbitaria	Neocucurbitaria_vachelliae
OTU_787	Fungi	Ascomycota	Dothideomycetes	Pleosporales	Leptosphaeriaceae	Leptosphaeria	Leptosphaeria_sp
OTU_788	Fungi	Mortierellomycota	Mortierellomycetes	Mortierellales	Mortierellaceae	Mortierella	Mortierella_globalpina
OTU_789	Fungi	Ascomycota	Sordariomycetes	Sordariales	Lasiosphaeriaceae	Triangularia	Triangularia_longicaudata
OTU_790	Fungi	-	-	-	-	-	-
OTU_791	Fungi	-	-	-	-	-	-
OTU_792	Fungi	-	-	-	-	-	-
OTU_793	Fungi	Ascomycota	Sordariomycetes	Hypocreales	Hypocreales_fam_Incertae_sedis	Acremonium	Acremonium_sp
OTU_794	Fungi	-	-	-	-	-	-
OTU_795	Fungi	-	-	-	-	-	-
OTU_796	Fungi	Mortierellomycota	Mortierellomycetes	Mortierellales	Mortierellaceae	Mortierella	Mortierella_sp
OTU_797	-	-	-	-	-	-	-
OTU_798	Fungi	Ascomycota	Laboulbeniomycetes	Laboulbeniales	Laboulbeniaceae	Rickia	Rickia_wasmannii
OTU_799	Fungi	Ascomycota	Sordariomycetes	Sordariales	Lasiosphaeriaceae	unidentified	Lasiosphaeriaceae_sp
OTU_800	-	-	-	-	-	-	-
OTU_801	Fungi	Ascomycota	Sordariomycetes	Sordariales	Chaetomiaceae	Zopfiella	Zopfiella_erostrata
OTU_802	Fungi	Ascomycota	Dothideomycetes	Pleosporales	Massarinaceae	Helminthosporium	Helminthosporium_genistae
OTU_803	Fungi	Aphelidiomycota	Aphelidiomycetes	GS16	unidentified_GS16_sp	unidentified_GS16_sp	GS16_sp
OTU_804	Fungi	-	-	-	-	-	-
OTU_805	Fungi	-	-	-	-	-	-
OTU_806	Fungi	Ascomycota	Dothideomycetes	Pleosporales	Cucurbitariaceae	Pyrenochaetopsis	Pyrenochaetopsis_decipiens
OTU_807	-	-	-	-	-	-	-
OTU_808	Fungi	-	-	-	-	-	-
OTU_809	-	-	-	-	-	-	-
OTU_810	Fungi	-	-	-	-	-	-
OTU_811	-	-	-	-	-	-	-
OTU_812	Fungi	-	-	-	-	-	-
OTU_813	Fungi	Monoblepharomycota	Monoblepharidomycetes	Monoblepharidales	Gonapodyaceae	Gonapodya	Gonapodya_sp
OTU_814	Fungi	Ascomycota	Eurotiomycetes	unidentified_Eurotiomycetes_sp	unidentified_Eurotiomycetes_sp	unidentified_Eurotiomycetes_sp	Eurotiomycetes_sp
OTU_815	Fungi	Ascomycota	Lecanoromycetes	Lecanorales	Parmeliaceae	Parmelia	Parmelia_ernstiae
OTU_816	Fungi	Ascomycota	Dothideomycetes	Pleosporales	Torulaceae	Torula	Torula_sp
OTU_817	Fungi	-	-	-	-	-	-
OTU_818	Fungi	Ascomycota	Sordariomycetes	Hypocreales	Nectriaceae	Fusarium	Fusarium_solani
OTU_819	Fungi	Ascomycota	Lecanoromycetes	Candelariales	Candelariaceae	Candelaria	Candelaria_sp
OTU_820	Fungi	Ascomycota	Sordariomycetes	Microascales	Microascaceae	Scedosporium	Scedosporium_aurantiacum
OTU_821	Fungi	Aphelidiomycota	Aphelidiomycetes	GS16	unidentified_GS16_sp	unidentified_GS16_sp	GS16_sp
OTU_822	Fungi	-	-	-	-	-	-
OTU_823	Fungi	Ascomycota	Sordariomycetes	Hypocreales	Clavicipitaceae	Metarhizium	Metarhizium_anisopliae
OTU_824	Fungi	Ascomycota	Sordariomycetes	Sordariales	unidentified_Sordariales_sp	unidentified_Sordariales_sp	Sordariales_sp
OTU_825	-	-	-	-	-	-	-
OTU_826	-	-	-	-	-	-	-
OTU_827	Fungi	Ascomycota	Archaeorhizomycetes	Archaeorhizomycetales	Archaeorhizomycetaceae	Archaeorhizomyces	Archaeorhizomyces_sp
OTU_828	Fungi	Ascomycota	Sordariomycetes	Hypocreales	Clavicipitaceae	Metarhizium	Metarhizium_majus
OTU_829	Fungi	-	-	-	-	-	-
OTU_830	Fungi	Ascomycota	Sordariomycetes	Sordariales	Lasiosphaeriaceae	Podospora	Podospora_glutinoides
OTU_831	Fungi	Chytridiomycota	Rhizophydiomycetes	Rhizophydiales	unidentified_Rhizophydiales_sp	unidentified_Rhizophydiales_sp	Rhizophydiales_sp
OTU_832	Fungi	Basidiomycota	Agaricomycetes	Thelephorales	Bankeraceae	unidentified	Bankeraceae_sp
OTU_833	Fungi	-	-	-	-	-	-
OTU_834	Fungi	Ascomycota	Sordariomycetes	Hypocreales	Nectriaceae	Volutella	Volutella_gilva
OTU_835	Fungi	Mortierellomycota	Mortierellomycetes	Mortierellales	Mortierellaceae	Mortierella	Mortierella_sp
OTU_836	Fungi	-	-	-	-	-	-
OTU_837	Fungi	-	-	-	-	-	-
OTU_838	Fungi	-	-	-	-	-	-
OTU_839	-	-	-	-	-	-	-
OTU_840	Fungi	Ascomycota	Sordariomycetes	Hypocreales	Bionectriaceae	Clonostachys	Clonostachys_sp
OTU_841	Fungi	Basidiomycota	Agaricomycetes	Agaricales	Psathyrellaceae	Coprinellus	Coprinellus_heterothrix
OTU_842	-	-	-	-	-	-	-
OTU_843	Fungi	Basidiomycota	Agaricomycetes	Auriculariales	unidentified_Auriculariales_sp	unidentified_Auriculariales_sp	Auriculariales_sp
OTU_844	Fungi	Ascomycota	Saccharomycetes	Saccharomycetales	Pichiaceae	Pichia	Pichia_occidentalis
OTU_845	-	-	-	-	-	-	-
OTU_846	Fungi	-	-	-	-	-	-
OTU_847	Fungi	Ascomycota	Eurotiomycetes	Chaetothyriales	Trichomeriaceae	Trichomerium	Trichomerium_dioscoreae
OTU_848	Fungi	-	-	-	-	-	-
OTU_849	Fungi	-	-	-	-	-	-
OTU_850	Fungi	Ascomycota	Dothideomycetes	Pleosporales	Torulaceae	Torula	Torula_herbarum
OTU_851	-	-	-	-	-	-	-
OTU_852	Fungi	-	-	-	-	-	-
OTU_853	Fungi	Chytridiomycota	-	-	-	-	-
OTU_854	Fungi	Chytridiomycota	-	-	-	-	-
OTU_855	Fungi	-	-	-	-	-	-
OTU_856	-	-	-	-	-	-	-
OTU_857	Fungi	Ascomycota	Sordariomycetes	Xylariales	Apiosporaceae	Arthrinium	Arthrinium_sp
OTU_858	Fungi	-	-	-	-	-	-
OTU_859	Fungi	Ascomycota	Dothideomycetes	Pleosporales	unidentified_Pleosporales_sp	unidentified_Pleosporales_sp	Pleosporales_sp
OTU_860	Fungi	Chytridiomycota	Lobulomycetes	Lobulomycetales	Lobulomycetaceae	Lobulomyces	Lobulomyces_poculatus
OTU_861	Fungi	-	-	-	-	-	-
OTU_862	-	-	-	-	-	-	-
OTU_863	Fungi	Ascomycota	Sordariomycetes	Hypocreales	unidentified_Hypocreales_sp	unidentified_Hypocreales_sp	Hypocreales_sp
OTU_864	Fungi	Ascomycota	Sordariomycetes	Xylariales	Xylariales_fam_Incertae_sedis	Neoidriella	Neoidriella_desertorum
OTU_865	Fungi	Basidiomycota	Agaricomycetes	Geastrales	Geastraceae	Geastrum	Geastrum_lageniforme
OTU_866	Fungi	Chytridiomycota	Rhizophydiomycetes	Rhizophydiales	Rhizophydiaceae	Rhizophydium	Rhizophydium_globosum
OTU_867	Fungi	Ascomycota	Sordariomycetes	Falcocladiales	Falcocladiaceae	Falcocladium	Falcocladium_africanum
OTU_868	Fungi	Rozellomycota	unidentified_Rozellomycota_sp	unidentified_Rozellomycota_sp	unidentified_Rozellomycota_sp	unidentified_Rozellomycota_sp	Rozellomycota_sp
OTU_869	Fungi	Ascomycota	Eurotiomycetes	Eurotiales	Aspergillaceae	Penicillium	Penicillium_sp
OTU_870	Fungi	-	-	-	-	-	-
OTU_871	-	-	-	-	-	-	-
OTU_872	Fungi	Ascomycota	Sordariomycetes	Hypocreales	Nectriaceae	Fusarium	Fusarium_sp
OTU_873	Fungi	-	-	-	-	-	-
OTU_874	Fungi	-	-	-	-	-	-
OTU_875	Fungi	Ascomycota	Dothideomycetes	Pleosporales	Torulaceae	Torula	Torula_sp
OTU_876	Fungi	Ascomycota	unidentified_Ascomycota_sp	unidentified_Ascomycota_sp	unidentified_Ascomycota_sp	unidentified_Ascomycota_sp	Ascomycota_sp
OTU_877	Fungi	Ascomycota	Leotiomycetes	Helotiales	Helotiales_fam_Incertae_sedis	Cadophora	Cadophora_sp
OTU_878	Fungi	Ascomycota	Sordariomycetes	Sordariales	Chaetomiaceae	Trichocladium	Trichocladium_griseum
OTU_879	Fungi	Zoopagomycota	Zoopagomycetes	Zoopagales	Piptocephalidaceae	Piptocephalis	Piptocephalis_lepidula
OTU_880	Fungi	-	-	-	-	-	-
OTU_881	Fungi	Ascomycota	Sordariomycetes	Xylariales	Diatrypaceae	Monosporascus	Monosporascus_sp
OTU_882	-	-	-	-	-	-	-
OTU_883	Fungi	Ascomycota	Sordariomycetes	Microascales	Microascaceae	Lophotrichus	Lophotrichus_sp
OTU_884	Fungi	-	-	-	-	-	-
OTU_885	Fungi	Aphelidiomycota	Aphelidiomycetes	GS16	unidentified_GS16_sp	unidentified_GS16_sp	GS16_sp
OTU_886	Fungi	-	-	-	-	-	-
OTU_887	Fungi	Ascomycota	Archaeorhizomycetes	Archaeorhizomycetales	Archaeorhizomycetaceae	Archaeorhizomyces	Archaeorhizomyces_sp
OTU_888	Fungi	-	-	-	-	-	-
OTU_889	Fungi	-	-	-	-	-	-
OTU_890	Fungi	-	-	-	-	-	-
OTU_891	Fungi	Ascomycota	Sordariomycetes	Hypocreales	Hypocreaceae	Monocillium	Monocillium_indicum
OTU_892	-	-	-	-	-	-	-
OTU_893	Fungi	Ascomycota	Sordariomycetes	Hypocreales	unidentified_Hypocreales_sp	unidentified_Hypocreales_sp	Hypocreales_sp
OTU_894	Fungi	-	-	-	-	-	-
OTU_895	Fungi	Ascomycota	Eurotiomycetes	Eurotiales	Aspergillaceae	Penicillium	Penicillium_corylophilum
OTU_896	Fungi	Ascomycota	Orbiliomycetes	Orbiliales	Orbiliaceae	Arthrobotrys	Arthrobotrys_megalospora
OTU_897	Fungi	Ascomycota	Sordariomycetes	Hypocreales	Hypocreales_fam_Incertae_sedis	Acremonium	Acremonium_sclerotigenum
OTU_898	Fungi	Ascomycota	Saccharomycetes	Saccharomycetales	Saccharomycetaceae	Zygosaccharomyces	Zygosaccharomyces_rouxii
OTU_899	-	-	-	-	-	-	-
OTU_900	Fungi	-	-	-	-	-	-
OTU_901	Fungi	Ascomycota	Sordariomycetes	Lulworthiales	Lulworthiaceae	Moleospora	Moleospora_sp
OTU_902	Fungi	Ascomycota	Sordariomycetes	Hypocreales	unidentified_Hypocreales_sp	unidentified_Hypocreales_sp	Hypocreales_sp
OTU_903	Fungi	Basidiomycota	Agaricomycetes	Agaricales	Entolomataceae	Entoloma	Entoloma_sp
OTU_904	Fungi	-	-	-	-	-	-
OTU_905	Fungi	Monoblepharomycota	Monoblepharidomycetes	unidentified_Monoblepharidomycetes_sp	unidentified_Monoblepharidomycetes_sp	unidentified_Monoblepharidomycetes_sp	Monoblepharidomycetes_sp
OTU_906	Fungi	-	-	-	-	-	-
OTU_907	Fungi	Ascomycota	Eurotiomycetes	Eurotiales	Trichocomaceae	Thermomyces	Thermomyces_lanuginosus
OTU_908	Fungi	Ascomycota	Dothideomycetes	Pleosporales	Leptosphaeriaceae	Leptosphaeria	Leptosphaeria_maculans
OTU_909	Fungi	Basidiomycota	Tremellomycetes	Cystofilobasidiales	Cystofilobasidiaceae	Cystofilobasidium	Cystofilobasidium_infirmominiatum
OTU_910	Fungi	Basidiomycota	Tremellomycetes	Trichosporonales	Trichosporonaceae	Cutaneotrichosporon	Cutaneotrichosporon_curvatum
OTU_911	Fungi	-	-	-	-	-	-
OTU_912	Fungi	Ascomycota	Dothideomycetes	Pleosporales	Cucurbitariaceae	Pyrenochaetopsis	Pyrenochaetopsis_decipiens
OTU_913	Fungi	Ascomycota	Dothideomycetes	Pleosporales	Periconiaceae	Periconia	Periconia_sp
OTU_914	Fungi	-	-	-	-	-	-
OTU_915	Fungi	Chytridiomycota	Rhizophydiomycetes	Rhizophydiales	Rhizophydiaceae	Rhizophydium	Rhizophydium_globosum
OTU_916	Fungi	Ascomycota	Arthoniomycetes	Arthoniales	Roccellaceae	Enterographa	Enterographa_sorediata
OTU_917	Fungi	Chytridiomycota	-	-	-	-	-
OTU_918	Fungi	-	-	-	-	-	-
OTU_919	Fungi	-	-	-	-	-	-
OTU_920	Fungi	Ascomycota	unidentified_Ascomycota_sp	unidentified_Ascomycota_sp	unidentified_Ascomycota_sp	unidentified_Ascomycota_sp	Ascomycota_sp
OTU_921	Fungi	Basidiomycota	Microbotryomycetes	Sporidiobolales	Sporidiobolaceae	Sporobolomyces	Sporobolomyces_sp
OTU_922	Fungi	Basidiomycota	Agaricomycetes	Agaricales	Hygrophoraceae	Cyphellostereum	Cyphellostereum_phyllogenum
OTU_923	Fungi	Ascomycota	Sordariomycetes	Hypocreales	Nectriaceae	Cylindrocarpon	Cylindrocarpon_sp
OTU_924	-	-	-	-	-	-	-
OTU_925	Fungi	-	-	-	-	-	-
OTU_926	Fungi	-	-	-	-	-	-
OTU_927	-	-	-	-	-	-	-
OTU_928	Fungi	-	-	-	-	-	-
OTU_929	-	-	-	-	-	-	-
OTU_930	Fungi	Ascomycota	unidentified_Ascomycota_sp	unidentified_Ascomycota_sp	unidentified_Ascomycota_sp	unidentified_Ascomycota_sp	Ascomycota_sp
OTU_931	-	-	-	-	-	-	-
OTU_932	Fungi	Ascomycota	Sordariomycetes	Hypocreales	Ophiocordycipitaceae	Purpureocillium	Purpureocillium_lilacinum
OTU_933	Fungi	-	-	-	-	-	-
OTU_934	-	-	-	-	-	-	-
OTU_935	Fungi	Ascomycota	Sordariomycetes	Hypocreales	Nectriaceae	Fusarium	Fusarium_sp
OTU_936	Fungi	Ascomycota	Pezizomycetes	Pezizales	Pyronemataceae	Trichophaea	Trichophaea_sp
OTU_937	Fungi	-	-	-	-	-	-
OTU_938	Fungi	-	-	-	-	-	-
OTU_939	-	-	-	-	-	-	-
OTU_940	Fungi	Ascomycota	Orbiliomycetes	Orbiliales	Orbiliaceae	Geniculifera	Geniculifera_effusa
OTU_941	Fungi	-	-	-	-	-	-
OTU_942	Fungi	-	-	-	-	-	-
OTU_943	Fungi	Ascomycota	Sordariomycetes	Hypocreales	Nectriaceae	Fusarium	Fusarium_redolens
OTU_944	Fungi	-	-	-	-	-	-
OTU_945	Fungi	-	-	-	-	-	-
OTU_946	Fungi	Ascomycota	Eurotiomycetes	Eurotiales	Aspergillaceae	Penicillium	Penicillium_sajarovii
OTU_947	Fungi	-	-	-	-	-	-
OTU_948	Fungi	-	-	-	-	-	-
OTU_949	Fungi	Basidiomycota	Agaricomycetes	Agaricales	Bolbitiaceae	unidentified	Bolbitiaceae_sp
OTU_950	Fungi	-	-	-	-	-	-
OTU_951	-	-	-	-	-	-	-
OTU_952	Fungi	Ascomycota	Sordariomycetes	Hypocreales	Nectriaceae	Nectria	Nectria_sp
OTU_953	Fungi	Ascomycota	Dothideomycetes	Pleosporales	Lentitheciaceae	Setoseptoria	Setoseptoria_phragmitis
OTU_954	Fungi	Ascomycota	Sordariomycetes	Hypocreales	Nectriaceae	Cosmospora	Cosmospora_sp
OTU_955	Fungi	Ascomycota	Sordariomycetes	unidentified_Sordariomycetes_sp	unidentified_Sordariomycetes_sp	unidentified_Sordariomycetes_sp	Sordariomycetes_sp
OTU_956	Fungi	-	-	-	-	-	-
OTU_957	Fungi	Ascomycota	Sordariomycetes	Hypocreales	Nectriaceae	Fusicolla	Fusicolla_merismoides
OTU_958	-	-	-	-	-	-	-
OTU_959	Fungi	Basidiomycota	Tremellomycetes	Tremellales	Bulleribasidiaceae	Hannaella	Hannaella_luteola
OTU_960	Fungi	Mortierellomycota	Mortierellomycetes	Mortierellales	Mortierellaceae	Mortierella	Mortierella_wolfii
OTU_961	-	-	-	-	-	-	-
OTU_962	Fungi	-	-	-	-	-	-
OTU_963	Fungi	-	-	-	-	-	-
OTU_964	Fungi	Chytridiomycota	Rhizophydiomycetes	Rhizophydiales	unidentified_Rhizophydiales_sp	unidentified_Rhizophydiales_sp	Rhizophydiales_sp
OTU_965	Fungi	Monoblepharomycota	Monoblepharidomycetes	Monoblepharidales	unidentified_Monoblepharidales_sp	unidentified_Monoblepharidales_sp	Monoblepharidales_sp
OTU_966	Fungi	Ascomycota	Archaeorhizomycetes	Archaeorhizomycetales	Archaeorhizomycetaceae	Archaeorhizomyces	Archaeorhizomyces_sp
OTU_967	Fungi	Ascomycota	Dothideomycetes	Pleosporales	Phaeosphaeriaceae	Phaeosphaeria	Phaeosphaeria_sp
OTU_968	Fungi	-	-	-	-	-	-
OTU_969	Fungi	Basidiomycota	Agaricomycetes	Russulales	Russulaceae	Russula	Russula_sp
OTU_970	Fungi	Chytridiomycota	Rhizophydiomycetes	Rhizophydiales	unidentified_Rhizophydiales_sp	unidentified_Rhizophydiales_sp	Rhizophydiales_sp
OTU_971	-	-	-	-	-	-	-
OTU_972	-	-	-	-	-	-	-
OTU_973	Fungi	-	-	-	-	-	-
OTU_974	Fungi	-	-	-	-	-	-
OTU_975	-	-	-	-	-	-	-
OTU_976	Fungi	-	-	-	-	-	-
OTU_977	-	-	-	-	-	-	-
OTU_978	Fungi	Ascomycota	Eurotiomycetes	Eurotiales	Aspergillaceae	Penicillium	Penicillium_oxalicum
OTU_979	Fungi	Ascomycota	unidentified_Ascomycota_sp	unidentified_Ascomycota_sp	unidentified_Ascomycota_sp	unidentified_Ascomycota_sp	Ascomycota_sp
OTU_980	Fungi	Ascomycota	Eurotiomycetes	Eurotiales	Aspergillaceae	Penicillium	Penicillium_sp
OTU_981	Fungi	Neocallimastigomycota	unidentified_Neocallimastigomycota_sp	unidentified_Neocallimastigomycota_sp	unidentified_Neocallimastigomycota_sp	unidentified_Neocallimastigomycota_sp	Neocallimastigomycota_sp
OTU_982	-	-	-	-	-	-	-
OTU_983	Fungi	-	-	-	-	-	-
OTU_984	-	-	-	-	-	-	-
OTU_985	Fungi	-	-	-	-	-	-
OTU_986	Fungi	Basidiomycota	Agaricomycetes	Agaricales	Bolbitiaceae	Bolbitius	Bolbitius_subvolvatus
OTU_987	Fungi	-	-	-	-	-	-
OTU_988	Fungi	Ascomycota	Sordariomycetes	Hypocreales	Nectriaceae	Stephanonectria	Stephanonectria_keithii
OTU_989	-	-	-	-	-	-	-
OTU_990	Fungi	-	-	-	-	-	-
OTU_991	Fungi	-	-	-	-	-	-
OTU_992	Fungi	Ascomycota	Sordariomycetes	Hypocreales	Nectriaceae	Fusicolla	Fusicolla_matuoi
OTU_993	Fungi	Mortierellomycota	Mortierellomycetes	Mortierellales	Mortierellaceae	Mortierella	Mortierella_clonocystis
OTU_994	Fungi	-	-	-	-	-	-
OTU_995	Fungi	-	-	-	-	-	-
OTU_996	-	-	-	-	-	-	-
OTU_997	Fungi	-	-	-	-	-	-
OTU_998	Fungi	Mortierellomycota	Mortierellomycetes	Mortierellales	Mortierellaceae	Mortierella	Mortierella_sp
OTU_999	Fungi	Ascomycota	Sordariomycetes	Hypocreales	Nectriaceae	Fusarium	Fusarium_sp
OTU_1000	-	-	-	-	-	-	-
OTU_1001	Fungi	Ascomycota	Saccharomycetes	Saccharomycetales	Metschnikowiaceae	Metschnikowia	Metschnikowia_sp
OTU_1002	Fungi	Mortierellomycota	Mortierellomycetes	Mortierellales	Mortierellaceae	Mortierella	Mortierella_sp
OTU_1003	Fungi	Basidiomycota	Agaricomycetes	Cantharellales	Clavulinaceae	unidentified	Clavulinaceae_sp
OTU_1004	Fungi	Basidiomycota	Agaricomycetes	Polyporales	Ganodermataceae	Ganoderma	Ganoderma_parvigibbosum
OTU_1005	Fungi	Ascomycota	Sordariomycetes	Hypocreales	Nectriaceae	Dactylonectria	Dactylonectria_torresensis
OTU_1006	Fungi	-	-	-	-	-	-
OTU_1007	Fungi	Chytridiomycota	Rhizophydiomycetes	Rhizophydiales	unidentified_Rhizophydiales_sp	unidentified_Rhizophydiales_sp	Rhizophydiales_sp
OTU_1008	Fungi	-	-	-	-	-	-
OTU_1009	-	-	-	-	-	-	-
OTU_1010	-	-	-	-	-	-	-
OTU_1011	Fungi	Basidiomycota	Agaricomycetes	Agaricales	Pleurotaceae	Pleurotus	Pleurotus_cornucopiae
OTU_1012	Fungi	Basidiomycota	Malasseziomycetes	Malasseziales	Malasseziaceae	Malassezia	Malassezia_sp
OTU_1013	Fungi	-	-	-	-	-	-
OTU_1014	Fungi	-	-	-	-	-	-
OTU_1015	Fungi	Basidiomycota	Agaricomycetes	Boletales	Boletaceae	Xerocomellus	Xerocomellus_porosporus
OTU_1016	Fungi	Mortierellomycota	Mortierellomycetes	Mortierellales	Mortierellaceae	Mortierella	Mortierella_sp
OTU_1017	Fungi	Glomeromycota	Glomeromycetes	Glomerales	Glomeraceae	Funneliformis	Funneliformis_mosseae
OTU_1018	Fungi	Ascomycota	Dothideomycetes	Dothideomycetes_ord_Incertae_sedis	Eremomycetaceae	Arthrographis	Arthrographis_kalrae
OTU_1019	Fungi	Ascomycota	Sordariomycetes	Hypocreales	Nectriaceae	Xenocylindrocladium	Xenocylindrocladium_guianense
OTU_1020	Fungi	Basidiomycota	Agaricomycetes	Agaricales	Psathyrellaceae	unidentified	Psathyrellaceae_sp
OTU_1021	Fungi	-	-	-	-	-	-
OTU_1022	Fungi	Ascomycota	Eurotiomycetes	Eurotiales	Aspergillaceae	Aspergillus	Aspergillus_rugulosus
OTU_1023	Fungi	-	-	-	-	-	-
OTU_1024	Fungi	-	-	-	-	-	-
OTU_1025	Fungi	Ascomycota	Sordariomycetes	Microascales	Halosphaeriaceae	Corollospora	Corollospora_maritima
OTU_1026	Fungi	Basidiomycota	Agaricomycetes	Agaricales	Psathyrellaceae	unidentified	Psathyrellaceae_sp
OTU_1027	Fungi	-	-	-	-	-	-
OTU_1028	Fungi	Ascomycota	Sordariomycetes	Hypocreales	Nectriaceae	unidentified	Nectriaceae_sp
OTU_1029	Fungi	Rozellomycota	Rozellomycotina_cls_Incertae_sedis	Branch02	unidentified_Branch02_sp	unidentified_Branch02_sp	Branch02_sp
OTU_1030	-	-	-	-	-	-	-
OTU_1031	Fungi	Ascomycota	Dothideomycetes	Pleosporales	Didymellaceae	Didymella	Didymella_sp
OTU_1032	Fungi	Ascomycota	Sordariomycetes	Hypocreales	Hypocreales_fam_Incertae_sedis	Fusariella	Fusariella_sp
OTU_1033	Fungi	Ascomycota	Saccharomycetes	Saccharomycetales	Dipodascaceae	Dipodascus	Dipodascus_geotrichum
OTU_1034	Fungi	Ascomycota	Eurotiomycetes	Chaetothyriales	Herpotrichiellaceae	Cladophialophora	Cladophialophora_chaetospira
OTU_1035	Fungi	Ascomycota	Dothideomycetes	Capnodiales	Mycosphaerellaceae	Mycosphaerella	Mycosphaerella_sp
OTU_1036	-	-	-	-	-	-	-
OTU_1037	Fungi	Ascomycota	Sordariomycetes	Hypocreales	Bionectriaceae	Heleococcum	Heleococcum_aurantiacum
OTU_1038	Fungi	-	-	-	-	-	-
OTU_1039	Fungi	Basidiomycota	Agaricomycetes	Hysterangiales	Hysterangiaceae	Hysterangium	Hysterangium_calcareum
OTU_1040	Fungi	-	-	-	-	-	-
OTU_1041	Fungi	Aphelidiomycota	Aphelidiomycetes	GS16	unidentified_GS16_sp	unidentified_GS16_sp	GS16_sp
OTU_1042	Fungi	Mortierellomycota	Mortierellomycetes	Mortierellales	unidentified_Mortierellales_sp	unidentified_Mortierellales_sp	Mortierellales_sp
OTU_1043	Fungi	-	-	-	-	-	-
OTU_1044	-	-	-	-	-	-	-
OTU_1045	Fungi	-	-	-	-	-	-
OTU_1046	-	-	-	-	-	-	-
OTU_1047	Fungi	Chytridiomycota	-	-	-	-	-
OTU_1048	-	-	-	-	-	-	-
OTU_1049	-	-	-	-	-	-	-
OTU_1050	Fungi	Ascomycota	Sordariomycetes	Sordariales	Lasiosphaeriaceae	Schizothecium	Schizothecium_carpinicola
OTU_1051	Fungi	Zoopagomycota	Zoopagomycetes	Zoopagales	Piptocephalidaceae	Piptocephalis	Piptocephalis_lepidula
OTU_1052	Fungi	Ascomycota	Sordariomycetes	Hypocreales	Hypocreales_fam_Incertae_sedis	Emericellopsis	Emericellopsis_robusta
OTU_1053	Fungi	Rozellomycota	Rozellomycotina_cls_Incertae_sedis	GS04	unidentified_GS04_sp	unidentified_GS04_sp	GS04_sp
OTU_1054	-	-	-	-	-	-	-
OTU_1055	Fungi	-	-	-	-	-	-
OTU_1056	Fungi	Basidiomycota	Agaricomycetes	Cantharellales	Clavulinaceae	Clavulina	Clavulina_sp
OTU_1057	Fungi	Ascomycota	Lecanoromycetes	Lecanorales	Ramalinaceae	Biatora	Biatora_sp
OTU_1058	Fungi	Ascomycota	Sordariomycetes	Hypocreales	Hypocreales_fam_Incertae_sedis	Rotiferophthora	Rotiferophthora_angustispora
OTU_1059	Fungi	Ascomycota	Dothideomycetes	Pleosporales	Pleosporaceae	Curvularia	Curvularia_intermedia
OTU_1060	Fungi	Ascomycota	Sordariomycetes	Hypocreales	unidentified_Hypocreales_sp	unidentified_Hypocreales_sp	Hypocreales_sp
OTU_1061	Fungi	-	-	-	-	-	-
OTU_1062	-	-	-	-	-	-	-
OTU_1063	Fungi	-	-	-	-	-	-
OTU_1064	Fungi	Basidiomycota	Agaricomycetes	Cantharellales	Ceratobasidiaceae	Waitea	Waitea_circinata
OTU_1065	Fungi	-	-	-	-	-	-
OTU_1066	Fungi	-	-	-	-	-	-
OTU_1067	Fungi	Ascomycota	unidentified_Ascomycota_sp	unidentified_Ascomycota_sp	unidentified_Ascomycota_sp	unidentified_Ascomycota_sp	Ascomycota_sp
OTU_1068	Fungi	Ascomycota	Sordariomycetes	Sordariales	Chaetomiaceae	Dichotomopilus	Dichotomopilus_erectus
OTU_1069	Fungi	-	-	-	-	-	-
OTU_1070	Fungi	-	-	-	-	-	-
OTU_1071	Fungi	Rozellomycota	unidentified_Rozellomycota_sp	unidentified_Rozellomycota_sp	unidentified_Rozellomycota_sp	unidentified_Rozellomycota_sp	Rozellomycota_sp
OTU_1072	-	-	-	-	-	-	-
OTU_1073	Fungi	Ascomycota	Sordariomycetes	Coniochaetales	unidentified_Coniochaetales_sp	unidentified_Coniochaetales_sp	Coniochaetales_sp
OTU_1074	Fungi	Ascomycota	unidentified_Ascomycota_sp	unidentified_Ascomycota_sp	unidentified_Ascomycota_sp	unidentified_Ascomycota_sp	Ascomycota_sp
OTU_1075	Fungi	-	-	-	-	-	-
OTU_1076	Fungi	Ascomycota	Lecanoromycetes	Lecanorales	Stereocaulaceae	Lepraria	Lepraria_sp
OTU_1077	Fungi	Basidiomycota	Agaricomycetes	Agaricales	Crepidotaceae	Crepidotus	Crepidotus_sp
OTU_1078	Fungi	Ascomycota	Sordariomycetes	Hypocreales	Nectriaceae	Gibberella	Gibberella_coronicola
OTU_1079	Fungi	-	-	-	-	-	-
OTU_1080	-	-	-	-	-	-	-
OTU_1081	Fungi	-	-	-	-	-	-
OTU_1082	-	-	-	-	-	-	-
OTU_1083	Fungi	Basidiomycota	Agaricomycetes	Sebacinales	Sebacinaceae	unidentified	Sebacinaceae_sp
OTU_1084	-	-	-	-	-	-	-
OTU_1085	Fungi	Ascomycota	Orbiliomycetes	Orbiliales	Orbiliaceae	Orbilia	Orbilia_sp
OTU_1086	Fungi	Ascomycota	Eurotiomycetes	Chaetothyriales	Chaetothyriaceae	Arthrophiala	Arthrophiala_arthrospora
OTU_1087	Fungi	-	-	-	-	-	-
OTU_1088	Fungi	Zoopagomycota	unidentified_Zoopagomycota_sp	unidentified_Zoopagomycota_sp	unidentified_Zoopagomycota_sp	unidentified_Zoopagomycota_sp	Zoopagomycota_sp
OTU_1089	Fungi	Ascomycota	Orbiliomycetes	Orbiliales	Orbiliaceae	Arthrobotrys	Arthrobotrys_superba
OTU_1090	Fungi	-	-	-	-	-	-
OTU_1091	Fungi	Ascomycota	Pezizomycetes	Pezizales	Pezizaceae	unidentified	Pezizaceae_sp
OTU_1092	Fungi	Ascomycota	unidentified_Ascomycota_sp	unidentified_Ascomycota_sp	unidentified_Ascomycota_sp	unidentified_Ascomycota_sp	Ascomycota_sp
OTU_1093	Fungi	Kickxellomycota	Kickxellomycetes	Kickxellales	Kickxellaceae	Ramicandelaber	Ramicandelaber_longisporus
OTU_1094	Fungi	-	-	-	-	-	-
OTU_1095	Fungi	-	-	-	-	-	-
OTU_1096	-	-	-	-	-	-	-
OTU_1097	Fungi	Ascomycota	Sordariomycetes	Sordariales	Lasiosphaeriaceae	Podospora	Podospora_glutinoides
OTU_1098	Fungi	-	-	-	-	-	-
OTU_1099	-	-	-	-	-	-	-
OTU_1100	Fungi	Mortierellomycota	Mortierellomycetes	Mortierellales	unidentified_Mortierellales_sp	unidentified_Mortierellales_sp	Mortierellales_sp
OTU_1101	Fungi	-	-	-	-	-	-
OTU_1102	-	-	-	-	-	-	-
OTU_1103	Fungi	Ascomycota	Sordariomycetes	Sordariales	Chaetomiaceae	Chaetomium	Chaetomium_sp
OTU_1104	Fungi	Ascomycota	Saccharomycetes	Saccharomycetales	Metschnikowiaceae	Clavispora	Clavispora_sp
OTU_1105	Fungi	Aphelidiomycota	Aphelidiomycetes	GS16	unidentified_GS16_sp	unidentified_GS16_sp	GS16_sp
OTU_1106	Fungi	Basidiomycota	Cystobasidiomycetes	unidentified_Cystobasidiomycetes_sp	unidentified_Cystobasidiomycetes_sp	unidentified_Cystobasidiomycetes_sp	Cystobasidiomycetes_sp
OTU_1107	-	-	-	-	-	-	-
OTU_1108	Fungi	Chytridiomycota	Lobulomycetes	Lobulomycetales	unidentified_Lobulomycetales_sp	unidentified_Lobulomycetales_sp	Lobulomycetales_sp
OTU_1109	Fungi	Chytridiomycota	-	-	-	-	-
OTU_1110	Fungi	Glomeromycota	unidentified_Glomeromycotina	unidentified_Glomeromycotina	unidentified_Glomeromycotina	unidentified_Glomeromycotina	Glomeromycotina
OTU_1111	-	-	-	-	-	-	-
OTU_1112	Fungi	Glomeromycota	Glomeromycetes	unidentified_Glomeromycetes_sp	unidentified_Glomeromycetes_sp	unidentified_Glomeromycetes_sp	Glomeromycetes_sp
OTU_1113	Fungi	-	-	-	-	-	-
OTU_1114	Fungi	Zoopagomycota	Zoopagomycetes	Zoopagales	Piptocephalidaceae	Syncephalis	Syncephalis_sp
OTU_1115	Fungi	-	-	-	-	-	-
OTU_1116	Fungi	-	-	-	-	-	-
OTU_1117	Fungi	Zoopagomycota	unidentified_Zoopagomycota_sp	unidentified_Zoopagomycota_sp	unidentified_Zoopagomycota_sp	unidentified_Zoopagomycota_sp	Zoopagomycota_sp
OTU_1118	Fungi	Ascomycota	Dothideomycetes	Pleosporales	Pleosporaceae	Alternaria	Alternaria_sp
OTU_1119	Fungi	-	-	-	-	-	-
OTU_1120	Fungi	Basidiomycota	Agaricomycetes	Sebacinales	unidentified_Sebacinales_sp	unidentified_Sebacinales_sp	Sebacinales_sp
OTU_1121	Fungi	Ascomycota	Leotiomycetes	Phacidiales	Phacidiaceae	Phacidium	Phacidium_sp
OTU_1122	Fungi	Chytridiomycota	Chytridiomycetes	unidentified_Chytridiomycetes_sp	unidentified_Chytridiomycetes_sp	unidentified_Chytridiomycetes_sp	Chytridiomycetes_sp
OTU_1123	Fungi	Ascomycota	Sordariomycetes	Diaporthales	Valsaceae	Valsa	Valsa_sordida
OTU_1124	Fungi	Ascomycota	Sordariomycetes	Hypocreales	Nectriaceae	unidentified	Nectriaceae_sp
OTU_1125	Fungi	Ascomycota	Archaeorhizomycetes	unidentified_Archaeorhizomycetes_sp	unidentified_Archaeorhizomycetes_sp	unidentified_Archaeorhizomycetes_sp	Archaeorhizomycetes_sp
OTU_1126	Fungi	-	-	-	-	-	-
OTU_1127	Fungi	Basidiomycota	Agaricomycetes	Cantharellales	Clavulinaceae	unidentified	Clavulinaceae_sp
OTU_1128	Fungi	Ascomycota	Eurotiomycetes	Eurotiales	Trichocomaceae	Talaromyces	Talaromyces_purpureogenus
OTU_1129	Fungi	Ascomycota	Sordariomycetes	Glomerellales	Glomerellaceae	Colletotrichum	Colletotrichum_pisi
OTU_1130	Fungi	Ascomycota	Leotiomycetes	Thelebolales	Thelebolaceae	Thelebolus	Thelebolus_ellipsoideus
OTU_1131	Fungi	Ascomycota	Sordariomycetes	Hypocreales	Nectriaceae	unidentified	Nectriaceae_sp
OTU_1132	Fungi	Basidiomycota	Agaricomycetes	Russulales	Russulaceae	Russula	Russula_sp
OTU_1133	-	-	-	-	-	-	-
OTU_1134	-	-	-	-	-	-	-
OTU_1135	Fungi	-	-	-	-	-	-
OTU_1136	-	-	-	-	-	-	-
OTU_1137	-	-	-	-	-	-	-
OTU_1138	Fungi	-	-	-	-	-	-
OTU_1139	Fungi	-	-	-	-	-	-
OTU_1140	Fungi	Ascomycota	Dothideomycetes	Pleosporales	Halotthiaceae	unidentified	Halotthiaceae_sp
OTU_1141	-	-	-	-	-	-	-
OTU_1142	Fungi	Basidiomycota	Agaricomycetes	Polyporales	Phanerochaetaceae	Phanerochaete	Phanerochaete_stereoides
OTU_1143	Fungi	Basidiomycota	Agaricomycetes	Thelephorales	Thelephoraceae	Pseudotomentella	Pseudotomentella_sp
OTU_1144	Fungi	Chytridiomycota	-	-	-	-	-
OTU_1145	Fungi	-	-	-	-	-	-
OTU_1146	Fungi	Ascomycota	Sordariomycetes	Hypocreales	Hypocreales_fam_Incertae_sedis	Fusariella	Fusariella_sp
OTU_1147	Fungi	Ascomycota	Saccharomycetes	Saccharomycetales	Pichiaceae	Pichia	Pichia_norvegensis
OTU_1148	Fungi	-	-	-	-	-	-
OTU_1149	Fungi	Ascomycota	Eurotiomycetes	Eurotiales	Aspergillaceae	Penicillium	Penicillium_spinulosum
OTU_1150	Fungi	-	-	-	-	-	-
OTU_1151	Fungi	Ascomycota	Eurotiomycetes	Eurotiales	unidentified_Eurotiales_sp	unidentified_Eurotiales_sp	Eurotiales_sp
OTU_1152	-	-	-	-	-	-	-
OTU_1153	Fungi	Basidiomycota	Tremellomycetes	Tremellales	Rhynchogastremataceae	Papiliotrema	Papiliotrema_sp
OTU_1154	Fungi	Ascomycota	Lecanoromycetes	Acarosporales	Acarosporaceae	Sarcogyne	Sarcogyne_similis
OTU_1155	Fungi	Ascomycota	Eurotiomycetes	Eurotiales	Aspergillaceae	Aspergillus	Aspergillus_fumigatus
OTU_1156	Fungi	-	-	-	-	-	-
OTU_1157	Fungi	Ascomycota	Saccharomycetes	Saccharomycetales	Pichiaceae	Pichia	Pichia_kluyveri
OTU_1158	Fungi	Ascomycota	Sordariomycetes	Hypocreales	Nectriaceae	Fusarium	Fusarium_sp
OTU_1159	Fungi	-	-	-	-	-	-
OTU_1160	Fungi	Ascomycota	unidentified_Ascomycota_sp	unidentified_Ascomycota_sp	unidentified_Ascomycota_sp	unidentified_Ascomycota_sp	Ascomycota_sp
OTU_1161	-	-	-	-	-	-	-
OTU_1162	Fungi	Chytridiomycota	-	-	-	-	-
OTU_1163	Fungi	-	-	-	-	-	-
OTU_1164	Fungi	-	-	-	-	-	-
OTU_1165	Fungi	-	-	-	-	-	-
OTU_1166	Fungi	Ascomycota	Sordariomycetes	Sordariales	Chaetomiaceae	Melanocarpus	Melanocarpus_albomyces
OTU_1167	Fungi	Ascomycota	Sordariomycetes	Hypocreales	Hypocreales_fam_Incertae_sedis	Emericellopsis	Emericellopsis_maritima
OTU_1168	Fungi	Ascomycota	Sordariomycetes	Hypocreales	Cordycipitaceae	Cordyceps	Cordyceps_sp
OTU_1169	Fungi	Ascomycota	Sordariomycetes	Hypocreales	Bionectriaceae	Clonostachys	Clonostachys_rosea
OTU_1170	Fungi	Ascomycota	Sordariomycetes	Hypocreales	Hypocreales_fam_Incertae_sedis	Emericellopsis	Emericellopsis_alkalina
OTU_1171	Fungi	-	-	-	-	-	-
OTU_1172	Fungi	-	-	-	-	-	-
OTU_1173	Fungi	Basidiomycota	Malasseziomycetes	Malasseziales	Malasseziaceae	Malassezia	Malassezia_sympodialis
OTU_1174	Fungi	Mortierellomycota	Mortierellomycetes	Mortierellales	Mortierellaceae	Mortierella	Mortierella_sp
OTU_1175	Fungi	Mucoromycota	Mucoromycetes	Mucorales	Lichtheimiaceae	Circinella	Circinella_muscae
OTU_1176	Fungi	Chytridiomycota	-	-	-	-	-
OTU_1177	Fungi	-	-	-	-	-	-
OTU_1178	Fungi	-	-	-	-	-	-
OTU_1179	Fungi	Ascomycota	Sordariomycetes	Xylariales	Xylariaceae	Hypoxylon	Hypoxylon_macrocarpum
OTU_1180	Fungi	-	-	-	-	-	-
OTU_1181	-	-	-	-	-	-	-
OTU_1182	Fungi	Ascomycota	Archaeorhizomycetes	Archaeorhizomycetales	Archaeorhizomycetaceae	Archaeorhizomyces	Archaeorhizomyces_sp
OTU_1183	Fungi	-	-	-	-	-	-
OTU_1184	-	-	-	-	-	-	-
OTU_1185	Fungi	-	-	-	-	-	-
OTU_1186	Fungi	Chytridiomycota	Chytridiomycetes	Chytridiales	Chytridiaceae	Phlyctochytrium	Phlyctochytrium_africanum
OTU_1187	Fungi	Aphelidiomycota	Aphelidiomycetes	GS16	unidentified_GS16_sp	unidentified_GS16_sp	GS16_sp
OTU_1188	Fungi	Ascomycota	Leotiomycetes	Helotiales	Helotiaceae	unidentified	Helotiaceae_sp
OTU_1189	Fungi	Mortierellomycota	Mortierellomycetes	Mortierellales	Mortierellaceae	Mortierella	Mortierella_globalpina
OTU_1190	Fungi	Zoopagomycota	Zoopagomycetes	Zoopagales	unidentified_Zoopagales_sp	unidentified_Zoopagales_sp	Zoopagales_sp
OTU_1191	Fungi	Ascomycota	Lecanoromycetes	Lecanorales	Ramalinaceae	Biatora	Biatora_sp
OTU_1192	Fungi	-	-	-	-	-	-
OTU_1193	Fungi	-	-	-	-	-	-
OTU_1194	Fungi	-	-	-	-	-	-
OTU_1195	Fungi	-	-	-	-	-	-
OTU_1196	-	-	-	-	-	-	-
OTU_1197	Fungi	-	-	-	-	-	-
OTU_1198	Fungi	Ascomycota	Sordariomycetes	Microascales	Microascales_fam_Incertae_sedis	Vermiculariopsiella	Vermiculariopsiella_sp
OTU_1199	Fungi	-	-	-	-	-	-
OTU_1200	Fungi	Basidiomycota	Agaricomycetes	Polyporales	Phanerochaetaceae	Hyphodermella	Hyphodermella_sp
OTU_1201	Fungi	Mortierellomycota	Mortierellomycetes	Mortierellales	Mortierellaceae	Mortierella	Mortierella_sp
OTU_1202	Fungi	Ascomycota	Sordariomycetes	Sordariales	Chaetomiaceae	Botryotrichum	Botryotrichum_sp
OTU_1203	Fungi	-	-	-	-	-	-
OTU_1204	Fungi	Chytridiomycota	-	-	-	-	-
OTU_1205	Fungi	Zoopagomycota	unidentified_Zoopagomycota_sp	unidentified_Zoopagomycota_sp	unidentified_Zoopagomycota_sp	unidentified_Zoopagomycota_sp	Zoopagomycota_sp
OTU_1206	Fungi	-	-	-	-	-	-
OTU_1207	Fungi	-	-	-	-	-	-
OTU_1208	Fungi	Ascomycota	Sordariomycetes	Hypocreales	Nectriaceae	Volutella	Volutella_sp
OTU_1209	Fungi	Blastocladiomycota	Blastocladiomycetes	Blastocladiales	Catenariaceae	Catenophlyctis	Catenophlyctis_variabilis
OTU_1210	-	-	-	-	-	-	-
OTU_1211	Fungi	-	-	-	-	-	-
OTU_1212	-	-	-	-	-	-	-
OTU_1213	Fungi	Mortierellomycota	Mortierellomycetes	Mortierellales	Mortierellaceae	Mortierella	Mortierella_clonocystis
OTU_1214	Fungi	Basidiomycota	Agaricomycetes	Boletales	Boletaceae	Boletus	Boletus_subglabripes
OTU_1215	Fungi	-	-	-	-	-	-
OTU_1216	Fungi	-	-	-	-	-	-
OTU_1217	Fungi	Ascomycota	Sordariomycetes	Coniochaetales	Coniochaetaceae	Coniochaeta	Coniochaeta_ligniaria
OTU_1218	-	-	-	-	-	-	-
OTU_1219	Fungi	-	-	-	-	-	-
OTU_1220	-	-	-	-	-	-	-
OTU_1221	Fungi	-	-	-	-	-	-
OTU_1222	Fungi	Chytridiomycota	-	-	-	-	-
OTU_1223	Fungi	Ascomycota	Dothideomycetes	Pleosporales	unidentified_Pleosporales_sp	unidentified_Pleosporales_sp	Pleosporales_sp
OTU_1224	Fungi	-	-	-	-	-	-
OTU_1225	Fungi	Basidiomycota	Agaricomycetes	Hymenochaetales	Rickenellaceae	Alloclavaria	Alloclavaria_purpurea
OTU_1226	Fungi	Mortierellomycota	Mortierellomycetes	Mortierellales	Mortierellaceae	Mortierella	Mortierella_rostafinskii
OTU_1227	Fungi	-	-	-	-	-	-
OTU_1228	Fungi	-	-	-	-	-	-
OTU_1229	Fungi	Mortierellomycota	Mortierellomycetes	Mortierellales	Mortierellaceae	Mortierella	Mortierella_globalpina
OTU_1230	Fungi	-	-	-	-	-	-
OTU_1231	-	-	-	-	-	-	-
OTU_1232	Fungi	-	-	-	-	-	-
OTU_1233	-	-	-	-	-	-	-
OTU_1234	Fungi	Basidiomycota	Agaricomycetes	Sebacinales	Serendipitaceae	Serendipita	Serendipita_sp
OTU_1235	Fungi	Ascomycota	Lecanoromycetes	Candelariales	Candelariaceae	Candelaria	Candelaria_sp
OTU_1236	Fungi	-	-	-	-	-	-
OTU_1237	Fungi	Ascomycota	Sordariomycetes	Hypocreales	Nectriaceae	Fusarium	Fusarium_anguioides
OTU_1238	Fungi	Glomeromycota	Paraglomeromycetes	Paraglomerales	Paraglomeraceae	Paraglomus	Paraglomus_laccatum
OTU_1239	Fungi	Zoopagomycota	Zoopagomycetes	Zoopagales	Piptocephalidaceae	Syncephalis	Syncephalis_plumigaleata
OTU_1240	Fungi	-	-	-	-	-	-
OTU_1241	Fungi	Ascomycota	Dothideomycetes	Pleosporales	Didymellaceae	Phoma	Phoma_sp
OTU_1242	Fungi	-	-	-	-	-	-
OTU_1243	Fungi	Ascomycota	Sordariomycetes	Sordariales	Chaetomiaceae	Chaetomium	Chaetomium_sp
OTU_1244	-	-	-	-	-	-	-
OTU_1245	Fungi	Ascomycota	Dothideomycetes	Dothideales	Aureobasidiaceae	Aureobasidium	Aureobasidium_melanogenum
OTU_1246	Fungi	Ascomycota	Sordariomycetes	Hypocreales	Nectriaceae	Ilyonectria	Ilyonectria_destructans
OTU_1247	Fungi	Ascomycota	Dothideomycetes	Pleosporales	Didymellaceae	Stagonosporopsis	Stagonosporopsis_sp
OTU_1248	-	-	-	-	-	-	-
OTU_1249	Fungi	Ascomycota	Sordariomycetes	Hypocreales	Clavicipitaceae	Metarhizium	Metarhizium_sp
OTU_1250	Fungi	Ascomycota	Sordariomycetes	Sordariales	Lasiosphaeriaceae	Cercophora	Cercophora_coronata
OTU_1251	-	-	-	-	-	-	-
OTU_1252	Fungi	-	-	-	-	-	-
OTU_1253	Fungi	Ascomycota	Sordariomycetes	Sordariales	unidentified_Sordariales_sp	unidentified_Sordariales_sp	Sordariales_sp
OTU_1254	Fungi	Mortierellomycota	Mortierellomycetes	Mortierellales	unidentified_Mortierellales_sp	unidentified_Mortierellales_sp	Mortierellales_sp
OTU_1255	Fungi	Ascomycota	Dothideomycetes	Pleosporales	Cucurbitariaceae	Neocucurbitaria	Neocucurbitaria_vachelliae
OTU_1256	Fungi	-	-	-	-	-	-
OTU_1257	-	-	-	-	-	-	-
OTU_1258	-	-	-	-	-	-	-
OTU_1259	-	-	-	-	-	-	-
OTU_1260	Fungi	-	-	-	-	-	-
OTU_1261	-	-	-	-	-	-	-
"-" Indicates that this level was not identified.
