# Supplementary material for: Relationships between Wheat Development, Soil Properties, and Rhizosphere Mycobiota
Source: Microorganisms. 2024 Jul 24;12(8):1516. doi: 10.3390/microorganisms12081516 (PMC11356171; doi:10.3390/microorganisms12081516)
Supplement: Supplementary file 1 [file microorganisms-12-01516-s001.zip › microorganisms-3111124-supplementary/Table S2.xlsx]

## Sheet: differential otus
Table S2. Differentially abundant fungal OTUs in the rhizosphere soil of poorly-growing wheat compared to that in well-growing wheat rhizosphere soil.
OTU_ID	log2FoldChange	padj	Remarks
OTU_1	-3.43648	0.0117023	reduced
OTU_12	-3.77583	0.0163508	reduced
OTU_18	-2.98303	0.0286055	reduced
OTU_25	-5.47004	7.30431e-05	reduced
OTU_30	-4.36698	0.000951369	reduced
OTU_32	-3.57401	0.0121955	reduced
OTU_41	-4.6904	0.00976922	reduced
OTU_48	-5.86183	0.0117023	reduced
OTU_56	-3.50249	0.03732	reduced
OTU_73	-3.28941	0.0461805	reduced
OTU_80	-3.40967	0.03732	reduced
OTU_99	-5.27489	0.004114	reduced
OTU_106	-3.87487	0.0372102	reduced
OTU_123	-5.79169	0.0181933	reduced
OTU_211	-6.41585	0.0163508	reduced
OTU_799	-3.98623	0.0181933	reduced
OTU_999	-3.10159	0.0350683	reduced
OTU_1081	-5.75468	0.0218547	reduced
OTU_7	5.92099	9.54607e-05	increased
OTU_8	5.5533	9.54607e-05	increased
OTU_10	4.23452	0.0181933	increased
OTU_26	3.62505	0.0118449	increased
OTU_28	4.15174	0.00853007	increased
OTU_45	4.35534	0.00856541	increased
OTU_46	3.06718	0.0386806	increased
OTU_70	4.54884	0.0160579	increased
OTU_78	3.09471	0.03732	increased
OTU_81	4.40693	0.0182209	increased
OTU_87	7.08162	0.00100174	increased
OTU_96	4.57866	0.0163508	increased
OTU_109	4.50309	0.0117023	increased
OTU_111	4.96123	0.0252878	increased
OTU_176	6.73173	0.00578272	increased
OTU_189	6.2381	0.0121955	increased
OTU_191	6.15712	0.0198821	increased
OTU_206	6.22862	0.0209958	increased
OTU_216	6.21142	0.03732	increased
OTU_240	5.21983	0.0461805	increased
OTU_265	6.59362	0.0121955	increased
OTU_270	5.8341	0.0386806	increased
OTU_284	5.38801	0.03732	increased
OTU_724	3.1775	0.03732	increased
OTU_830	3.33623	0.0181933	increased
